# Supplementary material for: ﻿Diversity and distribution of the Trichoptera of Florida, United States, with descriptions of five new species
Source: Zookeys. 2025 Dec 10;1263:389–439. doi: 10.3897/zookeys.1263.147317 (PMC12712626; doi:10.3897/zookeys.1263.147317)
Supplement: XML Treatment for Protoptila chipolensis [file zookeys.1263.147317-treatment1.xml]

<!DOCTYPE tp:taxon-treatment
  PUBLIC "-//TaxonX//DTD Taxonomic Treatment Publishing DTD v0 20100105//EN" "tax-treatment-NSO.dtd">
<tp:taxon-treatment xmlns:tp="http://www.plazi.org/taxpub"><tp:treatment-meta><kwd-group><label>Taxon classification</label><kwd>
                  <named-content content-type="kingdom">Animalia</named-content>
                </kwd><kwd>
                  <named-content content-type="order">Trichoptera</named-content>
                </kwd><kwd>
                  <named-content content-type="family">Glossosomatidae</named-content>
                </kwd></kwd-group><mixed-citation publication-type="journal"><person-group><name><surname>Rasmussen</surname><given-names>Andrew K.</given-names></name><name><surname>Denson</surname><given-names>Dana R.</given-names></name><name><surname>Orfinger</surname><given-names>Alexander B.</given-names></name><name><surname>Harris</surname><given-names>Steven C.</given-names></name></person-group><article-title>﻿Diversity and distribution of the <tp:taxon-name><tp:taxon-name-part taxon-name-part-type="order">Trichoptera</tp:taxon-name-part></tp:taxon-name> of Florida, United States, with descriptions of five new species</article-title><source>Zookeys</source><day>10</day><month>12</month><year>2025</year><volume>1263</volume><fpage>389</fpage><lpage>439</lpage><pub-id pub-id-type="doi">10.3897/zookeys.1263.147317</pub-id></mixed-citation></tp:treatment-meta><tp:nomenclature><label>﻿</label><tp:taxon-name><object-id xmlns:xlink="http://www.w3.org/1999/xlink" content-type="arpha" xlink:type="simple">7BF5FD7A-0FD5-5291-A096-A29CA9461062</object-id>
                <tp:taxon-name-part taxon-name-part-type="genus" reg="Protoptila">Protoptila</tp:taxon-name-part>
                <tp:taxon-name-part taxon-name-part-type="species" reg="chipolensis">chipolensis</tp:taxon-name-part>
                <object-id xmlns:xlink="http://www.w3.org/1999/xlink" content-type="zoobank" xlink:type="simple">https://zoobank.org/A5C6BEA5-7E21-44B6-8398-CF3C567A1BF1</object-id>
              </tp:taxon-name><tp:taxon-authority>Rasmussen &amp; Harris</tp:taxon-authority><tp:taxon-status xmlns:xlink="http://www.w3.org/1999/xlink" xlink:type="simple">sp. nov.</tp:taxon-status><xref ref-type="fig" rid="F4">Fig. 4</xref><tp:nomenclature-citation-list><tp:nomenclature-citation><tp:taxon-name>
                    <tp:taxon-name-part taxon-name-part-type="genus" reg="Protoptila">Protoptila</tp:taxon-name-part>
                  </tp:taxon-name><comment>sp. nov.; collection records, <xref ref-type="bibr" rid="B22">Denson et al. (2016)</xref>.</comment></tp:nomenclature-citation></tp:nomenclature-citation-list></tp:nomenclature><tp:treatment-sec sec-type="type material" id="SECID0EQLAE"><title>Type material.</title><p><bold><italic>Holotype male</italic></bold> (<named-content xmlns:xlink="http://www.w3.org/1999/xlink" content-type="dwc:institutional_code" xlink:title="Carnegie Museum of Natural History" xlink:href="http://grbio.org/institution/carnegie-museum-natural-history" xlink:type="simple">CMNH</named-content>) • <bold>Florida, Jackson County</bold>, Chipola River at Caverns Road (State Road 166), <named-content xmlns:xlink="http://www.w3.org/1999/xlink" content-type="dwc:verbatimCoordinates" xlink:type="simple"><named-content content-type="geo-json" specific-use="{&#34;type&#34;:&#34;Point&#34;,&#34;coordinates&#34;:[-85.222500,30.661944]}" id="NCID0EEMAE" xlink:type="simple">30°39'43"N, 85°13'21"W</named-content></named-content>, 6 May 2010, D. Denson, E. Denson, UV pan trap. <bold><italic>Paratypes</italic></bold> • Same data as holotype, 20 males and 10 females (<named-content xmlns:xlink="http://www.w3.org/1999/xlink" content-type="dwc:institutional_code" xlink:title="Carnegie Museum of Natural History" xlink:href="http://grbio.org/institution/carnegie-museum-natural-history" xlink:type="simple">CMNH</named-content>) • 20 males and 10 Females (<named-content xmlns:xlink="http://www.w3.org/1999/xlink" content-type="dwc:institutional_code" xlink:title="Clemson University Arthropod Collection" xlink:href="http://grbio.org/institution/clemson-university-arthropod-collection" xlink:type="simple">CUAC</named-content>) • 20 males and 10 females (<abbrev xmlns:xlink="http://www.w3.org/1999/xlink" xlink:title="Florida A&amp;M University Aquatic Insect Collection" id="ABBRID0EUMAE" xlink:type="simple">FAMU</abbrev>) • 20 males and 10 females (<named-content xmlns:xlink="http://www.w3.org/1999/xlink" content-type="dwc:institutional_code" xlink:title="National Museum of Natural History, Smithsonian Institution" xlink:href="http://grbio.org/institution/smithsonian-institution-national-museum-natural-history" xlink:type="simple">NMNH</named-content>) • 20 males and 10 females (<named-content xmlns:xlink="http://www.w3.org/1999/xlink" content-type="dwc:institutional_code" xlink:title="University of Minnesota Insect Collection" xlink:href="http://grbio.org/institution/university-minnesota-insect-collection" xlink:type="simple">UMSP</named-content>); <bold>Florida, Jackson County</bold> • Rocky Creek at Highway 71, 18 May 1994, M. Pescador, S. Harris, 3 males and 1 female (<abbrev xmlns:xlink="http://www.w3.org/1999/xlink" xlink:title="Florida A&amp;M University Aquatic Insect Collection" id="ABBRID0ECNAE" xlink:type="simple">FAMU</abbrev>) • Chipola River at State Road 167 near Marianna, <named-content xmlns:xlink="http://www.w3.org/1999/xlink" content-type="dwc:verbatimCoordinates" xlink:type="simple"><named-content content-type="geo-json" specific-use="{&#34;type&#34;:&#34;Point&#34;,&#34;coordinates&#34;:[-85.221667,30.793333]}" id="NCID0EJNAE" xlink:type="simple">30°47'36"N, 85°13'18"W</named-content></named-content>, 4 October 2006, D. Denson, UV pan trap, 10 males (<named-content xmlns:xlink="http://www.w3.org/1999/xlink" content-type="dwc:institutional_code" xlink:title="Carnegie Museum of Natural History" xlink:href="http://grbio.org/institution/carnegie-museum-natural-history" xlink:type="simple">CMNH</named-content>) • Chipola River at State Road 162, <named-content xmlns:xlink="http://www.w3.org/1999/xlink" content-type="dwc:verbatimCoordinates" xlink:type="simple"><named-content content-type="geo-json" specific-use="{&#34;type&#34;:&#34;Point&#34;,&#34;coordinates&#34;:[-85.258889,30.870000]}" id="NCID0EVNAE" xlink:type="simple">30°52'12"N, 85°15'32"W</named-content></named-content>, 2 October 2010, D. Denson, E. Denson, UV pan trap, 14 males and 18 females (<named-content xmlns:xlink="http://www.w3.org/1999/xlink" content-type="dwc:institutional_code" xlink:title="Clemson University Arthropod Collection" xlink:href="http://grbio.org/institution/clemson-university-arthropod-collection" xlink:type="simple">CUAC</named-content>) • same as previous, except 6 August 2011, D. Denson, 19 males and 22 females (<named-content xmlns:xlink="http://www.w3.org/1999/xlink" content-type="dwc:institutional_code" xlink:title="University of Minnesota Insect Collection" xlink:href="http://grbio.org/institution/university-minnesota-insect-collection" xlink:type="simple">UMSP</named-content>) • Chipola River at Peacock Bridge ramp, <named-content xmlns:xlink="http://www.w3.org/1999/xlink" content-type="dwc:verbatimCoordinates" xlink:type="simple"><named-content content-type="geo-json" specific-use="{&#34;type&#34;:&#34;Point&#34;,&#34;coordinates&#34;:[-85.165556,30.626667]}" id="NCID0EFOAE" xlink:type="simple">30°37'36"N, 85°09'56"W</named-content></named-content>, 21 May 2010, D. Denson, A. Rasmussen, UV pan trap, 25 males and 44 females (<abbrev xmlns:xlink="http://www.w3.org/1999/xlink" xlink:title="Florida A&amp;M University Aquatic Insect Collection" id="ABBRID0EKOAE" xlink:type="simple">FAMU</abbrev>) • Pelt Creek at State Road 73, <named-content xmlns:xlink="http://www.w3.org/1999/xlink" content-type="dwc:verbatimCoordinates" xlink:type="simple"><named-content content-type="geo-json" specific-use="{&#34;type&#34;:&#34;Point&#34;,&#34;coordinates&#34;:[-85.222500,30.661944]}" id="NCID0EROAE" xlink:type="simple">30°39'43"N, 85°13'21"W</named-content></named-content>, D. Denson, UV pan trap, 12 males and 20 females (<named-content xmlns:xlink="http://www.w3.org/1999/xlink" content-type="dwc:institutional_code" xlink:title="National Museum of Natural History, Smithsonian Institution" xlink:href="http://grbio.org/institution/smithsonian-institution-national-museum-natural-history" xlink:type="simple">NMNH</named-content>) • Hollis Branch upstream of Chipola River, <named-content xmlns:xlink="http://www.w3.org/1999/xlink" content-type="dwc:verbatimCoordinates" xlink:type="simple"><named-content content-type="geo-json" specific-use="{&#34;type&#34;:&#34;Point&#34;,&#34;coordinates&#34;:[-85.170556,30.553611]}" id="NCID0E4OAE" xlink:type="simple">30°33'13"N, 85°10'14"W</named-content></named-content>, 21 May 2010, D. Denson, A. Rasmussen, UV pan trap, 8 males, 13 females (<named-content xmlns:xlink="http://www.w3.org/1999/xlink" content-type="dwc:institutional_code" xlink:title="University of Minnesota Insect Collection" xlink:href="http://grbio.org/institution/university-minnesota-insect-collection" xlink:type="simple">UMSP</named-content>) • Bridge Creek at State Road 71, <named-content xmlns:xlink="http://www.w3.org/1999/xlink" content-type="dwc:verbatimCoordinates" xlink:type="simple"><named-content content-type="geo-json" specific-use="{&#34;type&#34;:&#34;Point&#34;,&#34;coordinates&#34;:[-85.162500,30.651389]}" id="NCID0EJPAE" xlink:type="simple">30°39'05"N, 85°09'45"W</named-content></named-content>, 7 May 2011, D. Denson, UV pan trap, 1 male (<abbrev xmlns:xlink="http://www.w3.org/1999/xlink" xlink:title="Florida A&amp;M University Aquatic Insect Collection" id="ABBRID0EOPAE" xlink:type="simple">FAMU</abbrev>) • Waddell’s Mill Creek upstream of Chipola River, <named-content xmlns:xlink="http://www.w3.org/1999/xlink" content-type="dwc:verbatimCoordinates" xlink:type="simple"><named-content content-type="geo-json" specific-use="{&#34;type&#34;:&#34;Point&#34;,&#34;coordinates&#34;:[-85.278889,30.850833]}" id="NCID0EVPAE" xlink:type="simple">30°51'03"N, 85°16'44"W</named-content></named-content>, D. Denson, E. Denson, UV pan trap, 18 males and 108 females (<named-content xmlns:xlink="http://www.w3.org/1999/xlink" content-type="dwc:institutional_code" xlink:title="Carnegie Museum of Natural History" xlink:href="http://grbio.org/institution/carnegie-museum-natural-history" xlink:type="simple">CMNH</named-content>); <bold>Calhoun County</bold> • Chipola River at Highway 20, 27 September 1972, P. Carlson 2 males 3 females (<named-content xmlns:xlink="http://www.w3.org/1999/xlink" content-type="dwc:institutional_code" xlink:title="Clemson University Arthropod Collection" xlink:href="http://grbio.org/institution/clemson-university-arthropod-collection" xlink:type="simple">CUAC</named-content>) • Chipola River at Highway 274, <named-content xmlns:xlink="http://www.w3.org/1999/xlink" content-type="dwc:verbatimCoordinates" xlink:type="simple"><named-content content-type="geo-json" specific-use="{&#34;type&#34;:&#34;Point&#34;,&#34;coordinates&#34;:[-85.165000,30.534167]}" id="NCID0EHQAE" xlink:type="simple">30°32'03"N, 85°09'54"W</named-content></named-content>, 17 May 1994, M. Pescador, S. Harris, R. Flowers, UV pan trap, 78 males and 27 females (<abbrev xmlns:xlink="http://www.w3.org/1999/xlink" xlink:title="Florida A&amp;M University Aquatic Insect Collection" id="ABBRID0EMQAE" xlink:type="simple">FAMU</abbrev>) • Chipola River at boat ramp 5 km SW of Altha, <named-content xmlns:xlink="http://www.w3.org/1999/xlink" content-type="dwc:verbatimCoordinates" xlink:type="simple"><named-content content-type="geo-json" specific-use="{&#34;type&#34;:&#34;Point&#34;,&#34;coordinates&#34;:[-85.171389,30.551389]}" id="NCID0ETQAE" xlink:type="simple">30°33'05"N, 85°10'17"W</named-content></named-content>, 28 March 1998, M. Pescador, A. Rasmussen, UV pan trap, 4 males and 1 female (<abbrev xmlns:xlink="http://www.w3.org/1999/xlink" xlink:title="Florida A&amp;M University Aquatic Insect Collection" id="ABBRID0EYQAE" xlink:type="simple">FAMU</abbrev>) • Chipola River at Laramore Landing, <named-content xmlns:xlink="http://www.w3.org/1999/xlink" content-type="dwc:verbatimCoordinates" xlink:type="simple"><named-content content-type="geo-json" specific-use="{&#34;type&#34;:&#34;Point&#34;,&#34;coordinates&#34;:[-85.158611,30.512222]}" id="NCID0E6QAE" xlink:type="simple">30°30'44"N, 85°09'31"W</named-content></named-content>, 20 May 2010, A. Rasmussen, D. Denson, D. Ray, R. Abad, L. Brooks, Mercury vapor sheet, 29 males and 12 females (<named-content xmlns:xlink="http://www.w3.org/1999/xlink" content-type="dwc:institutional_code" xlink:title="University of Minnesota Insect Collection" xlink:href="http://grbio.org/institution/university-minnesota-insect-collection" xlink:type="simple">UMSP</named-content>) • same as previous, except 6 May 2011, D. Denson, UV pan trap, 7 males and 137 females (<named-content xmlns:xlink="http://www.w3.org/1999/xlink" content-type="dwc:institutional_code" xlink:title="Clemson University Arthropod Collection" xlink:href="http://grbio.org/institution/clemson-university-arthropod-collection" xlink:type="simple">CUAC</named-content>) • Chipola River at Look and Tremble Rapids, <named-content xmlns:xlink="http://www.w3.org/1999/xlink" content-type="dwc:verbatimCoordinates" xlink:type="simple"><named-content content-type="geo-json" specific-use="{&#34;type&#34;:&#34;Point&#34;,&#34;coordinates&#34;:[-85.161667,30.524722]}" id="NCID0EPRAE" xlink:type="simple">30°31'29"N, 85°09'42"W</named-content></named-content>, 6 May 2011, D. Denson, UV pan trap, 4 males and 37 females (CMNM) • same as previous, except 28 October 2011, D. Denson, E. Denson, 9 males and 22 females (<abbrev xmlns:xlink="http://www.w3.org/1999/xlink" xlink:title="Florida A&amp;M University Aquatic Insect Collection" id="ABBRID0EURAE" xlink:type="simple">FAMU</abbrev>).</p></tp:treatment-sec><tp:treatment-sec sec-type="material" id="SECID0EYRAE"><title>Other material examined.</title><p><bold>Florida, Calhoun County</bold> • Chipola River at boat ramp 5 km SW of Altha, <named-content xmlns:xlink="http://www.w3.org/1999/xlink" content-type="dwc:verbatimCoordinates" xlink:type="simple"><named-content content-type="geo-json" specific-use="{&#34;type&#34;:&#34;Point&#34;,&#34;coordinates&#34;:[-85.171389,30.551389]}" id="NCID0EDSAE" xlink:type="simple">30°33'05"N, 85°10'17"W</named-content></named-content>, 26 March 2010, A. Rasmussen, D. Denson, dipnet, 1 larva (<abbrev xmlns:xlink="http://www.w3.org/1999/xlink" xlink:title="Florida A&amp;M University Aquatic Insect Collection" id="ABBRID0EISAE" xlink:type="simple">FAMU</abbrev>) • Chipola River at Highway 274, <named-content xmlns:xlink="http://www.w3.org/1999/xlink" content-type="dwc:verbatimCoordinates" xlink:type="simple"><named-content content-type="geo-json" specific-use="{&#34;type&#34;:&#34;Point&#34;,&#34;coordinates&#34;:[-85.165000,30.534167]}" id="NCID0EPSAE" xlink:type="simple">30°32'03"N, 85°09'54"W</named-content></named-content>, 3 September 2010, A. Rasmussen, C. Zhou, dipnet, 3 larvae and 1 pupa (<abbrev xmlns:xlink="http://www.w3.org/1999/xlink" xlink:title="Florida A&amp;M University Aquatic Insect Collection" id="ABBRID0EUSAE" xlink:type="simple">FAMU</abbrev>).</p></tp:treatment-sec><tp:treatment-sec sec-type="diagnosis" id="SECID0EYSAE"><title>Diagnosis.</title><p>The male of <italic><tp:taxon-name><tp:taxon-name-part taxon-name-part-type="genus" reg="Protoptila">Protoptila</tp:taxon-name-part> <tp:taxon-name-part taxon-name-part-type="species" reg="chipolensis">chipolensis</tp:taxon-name-part></tp:taxon-name></italic> sp. nov. is most similar to <italic><tp:taxon-name><tp:taxon-name-part taxon-name-part-type="genus" reg="Protoptila">P.</tp:taxon-name-part> <tp:taxon-name-part taxon-name-part-type="species" reg="maculata">maculata</tp:taxon-name-part></tp:taxon-name></italic> (Hagen) in the narrow, elongate similarly-shaped sternum VIII and the thick phallic parameres that are sharply turned apically; the parameres of <italic><tp:taxon-name><tp:taxon-name-part taxon-name-part-type="genus" reg="Protoptila">P.</tp:taxon-name-part> <tp:taxon-name-part taxon-name-part-type="species" reg="chipolensis">chipolensis</tp:taxon-name-part></tp:taxon-name></italic> sp. nov., however, are less thick than those of <italic><tp:taxon-name><tp:taxon-name-part taxon-name-part-type="genus" reg="Protoptila">P.</tp:taxon-name-part> <tp:taxon-name-part taxon-name-part-type="species" reg="maculata">maculata</tp:taxon-name-part></tp:taxon-name></italic>. The new species is most easily distinguished from all other Nearctic <italic><tp:taxon-name><tp:taxon-name-part taxon-name-part-type="genus" reg="Protoptila">Protoptila</tp:taxon-name-part></tp:taxon-name></italic> by the shape of Segment X, the arms of which are stout and strongly decurved in lateral view and terminate in a distinctive cuspidate apex; in <italic><tp:taxon-name><tp:taxon-name-part taxon-name-part-type="genus" reg="Protoptila">P.</tp:taxon-name-part> <tp:taxon-name-part taxon-name-part-type="species" reg="maculata">maculata</tp:taxon-name-part></tp:taxon-name></italic> the segment X arms are straighter and more slender. The female of <italic><tp:taxon-name><tp:taxon-name-part taxon-name-part-type="genus" reg="Protoptila">P.</tp:taxon-name-part> <tp:taxon-name-part taxon-name-part-type="species" reg="chipolensis">chipolensis</tp:taxon-name-part></tp:taxon-name></italic> sp. nov. is similar to <italic><tp:taxon-name><tp:taxon-name-part taxon-name-part-type="genus" reg="Protoptila">P.</tp:taxon-name-part> <tp:taxon-name-part taxon-name-part-type="species" reg="maculata">maculata</tp:taxon-name-part></tp:taxon-name></italic> and <italic><tp:taxon-name><tp:taxon-name-part taxon-name-part-type="genus" reg="Protoptila">P.</tp:taxon-name-part> <tp:taxon-name-part taxon-name-part-type="species" reg="lega">lega</tp:taxon-name-part></tp:taxon-name></italic> Ross in that all three species possess broad circular ventral plates on sternum VIII, but appears to be distinguishable by the shape and sclerotization of the internal structures of the vaginal apparatus. Additionally, <italic><tp:taxon-name><tp:taxon-name-part taxon-name-part-type="genus" reg="Protoptila">P.</tp:taxon-name-part> <tp:taxon-name-part taxon-name-part-type="species" reg="chipolensis">chipolensis</tp:taxon-name-part></tp:taxon-name></italic> sp. nov. lacks a sclerotized dome-like band above the vaginal apparatus that is found in the other species [see <xref ref-type="bibr" rid="B61">Morse (1988</xref>: fig. 2A)].</p></tp:treatment-sec><tp:treatment-sec sec-type="description" id="SECID0EMWAE"><title>Description.</title><p>Total length male 3.3–3.8 mm (mean = 3.6 mm, <italic>n</italic> = 10), female 3.2–4.0 mm (mean = 3.6 mm, <italic>n</italic> = 10). General structure typical of genus, as described by <xref ref-type="bibr" rid="B80">Robertson and Holzenthal (2013)</xref>. In alcohol, head and thorax reddish brown; antennae, wings, and legs tawny; abdomen pale brown. Forewings with transverse translucent line at mid-length. Abdominal sterna clothed with long hairs; sternum VI with midventral keel-like projection.</p><p><bold><italic>Male genitalia</italic>.</bold> Fig. <xref ref-type="fig" rid="F4">4A–C</xref>. Segment VIII tergum with darkened narrow band with long setae along posterior margin; in lateral view sternum dark brown basally, ventral margin straight, posterior projection elongate, slightly upturned apically; in ventral view sternum elongate, apex with rounded V-shaped mesal incision. Segment IX sclerotized, mostly enclosed within segments VII and VIII, sternum apically divided into pair of setal bearing processes. Segment X posteriorly divided into pair of curved arms; in lateral view bulbous basally with broad setal-bearing lobe, distally arm wide, decurved, cuspidate apically. Phallic apparatus nested within Segment IX attached to rounded apodeme; basoventrally with paired digitate rods, apically setose, appressible into pockets on underside of phallus; in lateral view pair of intertwined processes form ventral cup near midlength; pair of stout parameres attached to phallus dorsolaterally, in lateral view each paramere usually tucked underneath phallus, abruptly curved dorsomesally near apex, lightly spinous at tips; phallus in lateral view terminating in rounded head (phallicata) with posteroventral projection .</p><fig id="F4" position="float" orientation="portrait"><object-id xmlns:xlink="http://www.w3.org/1999/xlink" content-type="doi" xlink:type="simple">10.3897/zookeys.1263.147317.figure4</object-id><object-id xmlns:xlink="http://www.w3.org/1999/xlink" content-type="arpha" xlink:type="simple">8F50635A-4A90-555D-B876-B3079C6AFE71</object-id><label>Figure 4.</label><caption><p><italic><tp:taxon-name><tp:taxon-name-part taxon-name-part-type="genus" reg="Protoptila">Protoptila</tp:taxon-name-part> <tp:taxon-name-part taxon-name-part-type="species" reg="chipolensis">chipolensis</tp:taxon-name-part></tp:taxon-name></italic> sp. nov. Male genitalia: <bold>A</bold> lateral <bold>B</bold> segment VIII ventral <bold>C</bold> phallic apparatus lateral. Female genitalia: <bold>D</bold> lateral <bold>E</bold> ventral. Abbreviations: apd. = apodeme; cer. = cercus; par. = paramere; st. = sternum; v.pl. = ventral plate.</p></caption><graphic xmlns:xlink="http://www.w3.org/1999/xlink" xlink:href="zookeys-1263-389_article-147317__-g004.jpg" position="float" orientation="portrait" xlink:type="simple" id="oo_1488189.jpg"><uri content-type="original_file" xlink:type="simple">https://binary.pensoft.net/fig/1488189</uri></graphic></fig><p><bold><italic>Female genitalia</italic>.</bold> Fig. <xref ref-type="fig" rid="F4">4D, E</xref>. Segment VII unmodified, tergal and sternal plates rectangular. Segment VIII in lateral view dorsally rounded, constricted laterally, ventrally ovate with sharply pointed posteroventral projection; in ventral view ventral plates broadly rounded with erect black setae. Venter with vulvar lip slightly bilobed, posterior membranous area terminating in paired slender projections similar to cerci. Segment IX + X fused, posterolateral lobes broad; in lateral view lobes rectangular, slender cercus extending from apex; in ventral view lobes broadly conical with sinuous posterior margin. Internal apodeme “whip” attached ventrally near vulvar lip, extended cephlad far into Segment VII. Internal vaginal apparatus box-like in ventral view with circular spermathecal duct, paired elliptical structures, two pairs sclerotized lateral bands, in lateral view outermost band dorsal to inner band.</p><p><bold>Larva and pupa.</bold> Undescribed. Larvae and a pupa of <italic><tp:taxon-name><tp:taxon-name-part taxon-name-part-type="genus" reg="Protoptila">P.</tp:taxon-name-part> <tp:taxon-name-part taxon-name-part-type="species" reg="chipolensis">chipolensis</tp:taxon-name-part></tp:taxon-name></italic> sp. nov. have been collected and preserved for future study (see above material examined).</p></tp:treatment-sec><tp:treatment-sec sec-type="distribution" id="SECID0EBZAE"><title>Distribution.</title><p>Known from only the Chipola River and tributaries in Jackson and Calhoun counties in the western panhandle of Florida. Collection records of the species from 14 sites were presented by <xref ref-type="bibr" rid="B22">Denson et al. (2016)</xref> as part of a faunal survey of the basin, which documented 143 species of <tp:taxon-name><tp:taxon-name-part taxon-name-part-type="order">Trichoptera</tp:taxon-name-part></tp:taxon-name>.</p></tp:treatment-sec><tp:treatment-sec sec-type="etymology" id="SECID0EQZAE"><title>Etymology.</title><p>This species is named after the Chipola River basin where the species was collected.</p></tp:treatment-sec><tp:treatment-sec sec-type="remarks" id="SECID0EVZAE"><title>Remarks.</title><p>The Chipola River flows nearly 100 miles through northwest Florida emptying into the Apalachicola River. In many ways the Chipola River is atypical of most Florida rivers as it is fed by 63 freshwater springs which prevents water temperatures from becoming inhospitably warm in the summer. Portions of the river flow over limestone outcroppings, which is the primary larval habitat of the new species (<xref ref-type="bibr" rid="B72">Pescador et al. 2004</xref>) and <italic><tp:taxon-name><tp:taxon-name-part taxon-name-part-type="genus" reg="Setodes">Setodes</tp:taxon-name-part> <tp:taxon-name-part taxon-name-part-type="species" reg="chipolanus">chipolanus</tp:taxon-name-part></tp:taxon-name></italic> (<xref ref-type="bibr" rid="B79">Rasmussen et al. 2008b</xref>), which is also endemic to the Chipola River basin.</p></tp:treatment-sec><ref-list><ref id="B22"><mixed-citation xmlns:xlink="http://www.w3.org/1999/xlink" xlink:type="simple"><person-group><name name-style="western"><surname>Denson</surname><given-names>DR</given-names></name><name name-style="western"><surname>Rasmussen</surname><given-names>AK</given-names></name><name name-style="western"><surname>Harris</surname><given-names>SC</given-names></name></person-group> (<year>2016</year>) <article-title>Caddisflies (<tp:taxon-name><tp:taxon-name-part taxon-name-part-type="class">Insecta</tp:taxon-name-part></tp:taxon-name>: <tp:taxon-name><tp:taxon-name-part taxon-name-part-type="order">Trichoptera</tp:taxon-name-part></tp:taxon-name>) of the Chipola River basin in Florida and southeast Alabama, USA: a faunistic survey.</article-title><source>Check List</source><volume>12</volume>(<issue>4</issue>): <fpage>1</fpage>–<lpage>19</lpage>. <ext-link xlink:href="10.15560/12.4.1936" ext-link-type="doi" xlink:type="simple">https://doi.org/10.15560/12.4.1936</ext-link></mixed-citation></ref><ref id="B61"><mixed-citation xmlns:xlink="http://www.w3.org/1999/xlink" xlink:type="simple"><person-group><name name-style="western"><surname>Morse</surname><given-names>JC</given-names></name></person-group> (<year>1988</year>) <article-title><italic><tp:taxon-name><tp:taxon-name-part taxon-name-part-type="genus">Protoptila</tp:taxon-name-part> <tp:taxon-name-part taxon-name-part-type="species">morettii</tp:taxon-name-part></tp:taxon-name></italic> (<tp:taxon-name><tp:taxon-name-part taxon-name-part-type="order">Trichoptera</tp:taxon-name-part></tp:taxon-name>: <tp:taxon-name><tp:taxon-name-part taxon-name-part-type="family">Glossosomatidae</tp:taxon-name-part></tp:taxon-name>), a new caddisfly species from the southeastern United States.</article-title><source>Rivista di Idrobiologia</source><volume>27</volume>(<issue>2–3</issue>): <fpage>299</fpage>–<lpage>308</lpage>.</mixed-citation></ref><ref id="B80"><mixed-citation xmlns:xlink="http://www.w3.org/1999/xlink" xlink:type="simple"><person-group><name name-style="western"><surname>Robertson</surname><given-names>DR</given-names></name><name name-style="western"><surname>Holzenthal</surname><given-names>RW</given-names></name></person-group> (<year>2013</year>) <article-title>Revision and phylogeny of the caddisfly subfamily <tp:taxon-name><tp:taxon-name-part taxon-name-part-type="subfamily">Protoptilinae</tp:taxon-name-part></tp:taxon-name> (<tp:taxon-name><tp:taxon-name-part taxon-name-part-type="order">Trichoptera</tp:taxon-name-part></tp:taxon-name>: <tp:taxon-name><tp:taxon-name-part taxon-name-part-type="family">Glossosomatidae</tp:taxon-name-part></tp:taxon-name>) inferred from adult morphology and mitochondrial DNA.</article-title><source>Zootaxa</source><volume>3723</volume>: <fpage>1</fpage>–<lpage>99</lpage>. <ext-link xlink:href="10.11646/zootaxa.3723.1.1" ext-link-type="doi" xlink:type="simple">https://doi.org/10.11646/zootaxa.3723.1.1</ext-link></mixed-citation></ref><ref id="B72"><mixed-citation xmlns:xlink="http://www.w3.org/1999/xlink" xlink:type="simple"><person-group><name name-style="western"><surname>Pescador</surname><given-names>ML</given-names></name><name name-style="western"><surname>Rasmussen</surname><given-names>AK</given-names></name><name name-style="western"><surname>Harris</surname><given-names>SC</given-names></name></person-group> (<year>2004</year>) <source>Identification manual for the caddisfly (<tp:taxon-name><tp:taxon-name-part taxon-name-part-type="order">Trichoptera</tp:taxon-name-part></tp:taxon-name>) larvae of Florida, revised edition.</source><publisher-name>Florida Department of Environmental Protection</publisher-name>, <publisher-loc>Division of Water Resource Management, Tallahassee</publisher-loc>, <size units="page">141 pp</size>.</mixed-citation></ref><ref id="B79"><mixed-citation xmlns:xlink="http://www.w3.org/1999/xlink" xlink:type="simple"><person-group><name name-style="western"><surname>Rasmussen</surname><given-names>AK</given-names></name><name name-style="western"><surname>Harris</surname><given-names>SC</given-names></name><name name-style="western"><surname>Denson</surname><given-names>DR</given-names></name></person-group> (<year>2008b</year>) <article-title>Two new species of <tp:taxon-name><tp:taxon-name-part taxon-name-part-type="family">Leptoceridae</tp:taxon-name-part></tp:taxon-name> (<tp:taxon-name><tp:taxon-name-part taxon-name-part-type="order">Trichoptera</tp:taxon-name-part></tp:taxon-name>) from Florida, USA.</article-title><source>Zootaxa</source><volume>1779</volume>: <fpage>55</fpage>–<lpage>64</lpage>. <ext-link xlink:href="10.11646/zootaxa.1779.1.5" ext-link-type="doi" xlink:type="simple">https://doi.org/10.11646/zootaxa.1779.1.5</ext-link></mixed-citation></ref></ref-list></tp:taxon-treatment>
