# Supplementary material for: ﻿Diversity and distribution of the Trichoptera of Florida, United States, with descriptions of five new species
Source: Zookeys. 2025 Dec 10;1263:389–439. doi: 10.3897/zookeys.1263.147317 (PMC12712626; doi:10.3897/zookeys.1263.147317)
Supplement: XML Treatment for Hydroptila aviforma [file zookeys.1263.147317-treatment2.xml]

<!DOCTYPE tp:taxon-treatment
  PUBLIC "-//TaxonX//DTD Taxonomic Treatment Publishing DTD v0 20100105//EN" "tax-treatment-NSO.dtd">
<tp:taxon-treatment xmlns:tp="http://www.plazi.org/taxpub"><tp:treatment-meta><kwd-group><label>Taxon classification</label><kwd>
                  <named-content content-type="kingdom">Animalia</named-content>
                </kwd><kwd>
                  <named-content content-type="order">Trichoptera</named-content>
                </kwd><kwd>
                  <named-content content-type="family">Hydroptilidae</named-content>
                </kwd></kwd-group><mixed-citation publication-type="journal"><person-group><name><surname>Rasmussen</surname><given-names>Andrew K.</given-names></name><name><surname>Denson</surname><given-names>Dana R.</given-names></name><name><surname>Orfinger</surname><given-names>Alexander B.</given-names></name><name><surname>Harris</surname><given-names>Steven C.</given-names></name></person-group><article-title>﻿Diversity and distribution of the <tp:taxon-name><tp:taxon-name-part taxon-name-part-type="order">Trichoptera</tp:taxon-name-part></tp:taxon-name> of Florida, United States, with descriptions of five new species</article-title><source>Zookeys</source><day>10</day><month>12</month><year>2025</year><volume>1263</volume><fpage>389</fpage><lpage>439</lpage><pub-id pub-id-type="doi">10.3897/zookeys.1263.147317</pub-id></mixed-citation></tp:treatment-meta><tp:nomenclature><label>﻿</label><tp:taxon-name><object-id xmlns:xlink="http://www.w3.org/1999/xlink" content-type="arpha" xlink:type="simple">11D995E5-C36B-52F0-9DBE-AD4F5C0958F0</object-id>
                <tp:taxon-name-part taxon-name-part-type="genus" reg="Hydroptila">Hydroptila</tp:taxon-name-part>
                <tp:taxon-name-part taxon-name-part-type="species" reg="aviforma">aviforma</tp:taxon-name-part>
                <object-id xmlns:xlink="http://www.w3.org/1999/xlink" content-type="zoobank" xlink:type="simple">https://zoobank.org/5AA7F3A3-0496-4398-9163-12524BA936FC</object-id>
              </tp:taxon-name><tp:taxon-authority>Rasmussen &amp; Harris</tp:taxon-authority><tp:taxon-status xmlns:xlink="http://www.w3.org/1999/xlink" xlink:type="simple">sp. nov.</tp:taxon-status><xref ref-type="fig" rid="F5">Fig. 5</xref></tp:nomenclature><tp:treatment-sec sec-type="type material" id="SECID0EW3AE"><title>Type material.</title><p><bold><italic>Holotype male</italic></bold> (<named-content xmlns:xlink="http://www.w3.org/1999/xlink" content-type="dwc:institutional_code" xlink:title="Carnegie Museum of Natural History" xlink:href="http://grbio.org/institution/carnegie-museum-natural-history" xlink:type="simple">CMNH</named-content>) • <bold>Florida, Washington County</bold>, Lucas Lake at boat landing, Lucas Lake Road, off County Road 279, <named-content xmlns:xlink="http://www.w3.org/1999/xlink" content-type="dwc:verbatimCoordinates" xlink:type="simple"><named-content content-type="geo-json" specific-use="{&#34;type&#34;:&#34;Point&#34;,&#34;coordinates&#34;:[-85.690556,30.543611]}" id="NCID0EK4AE" xlink:type="simple">30°32'37"N, 85°41'26"W</named-content></named-content>, 17 April 2013, A. Rasmussen and N. Miller, UV pan trap. <bold><italic>Paratypes</italic></bold> • Same data as holotype, 3 males (<abbrev xmlns:xlink="http://www.w3.org/1999/xlink" xlink:title="Florida A&amp;M University Aquatic Insect Collection" id="ABBRID0ES4AE" xlink:type="simple">FAMU</abbrev>).</p></tp:treatment-sec><tp:treatment-sec sec-type="diagnosis" id="SECID0EW4AE"><title>Diagnosis.</title><p><italic><tp:taxon-name><tp:taxon-name-part taxon-name-part-type="genus" reg="Hydroptila">Hydroptila</tp:taxon-name-part> <tp:taxon-name-part taxon-name-part-type="species" reg="aviforma">aviforma</tp:taxon-name-part></tp:taxon-name></italic> sp. nov. shares a number of characters with several southeastern species notably, <italic><tp:taxon-name><tp:taxon-name-part taxon-name-part-type="genus" reg="Hydroptila">H.</tp:taxon-name-part> <tp:taxon-name-part taxon-name-part-type="species" reg="cretosa">cretosa</tp:taxon-name-part></tp:taxon-name></italic> Harris, <italic><tp:taxon-name><tp:taxon-name-part taxon-name-part-type="genus" reg="Hydroptila">H.</tp:taxon-name-part> <tp:taxon-name-part taxon-name-part-type="species" reg="metteei">metteei</tp:taxon-name-part></tp:taxon-name></italic>, and <italic><tp:taxon-name><tp:taxon-name-part taxon-name-part-type="genus" reg="Hydroptila">H.</tp:taxon-name-part> <tp:taxon-name-part taxon-name-part-type="species" reg="wakulla">wakulla</tp:taxon-name-part></tp:taxon-name></italic>. All have an elongate tenth segment and inferior appendages which are equal in length in lateral view; a tenth tergite which is split distally; segment IX completely enclosed within segment VIII, which is tapered and rounded distally in lateral aspect; and a phallus which is narrow over nearly the entire length with the ejaculatory duct protruding apically. <italic><tp:taxon-name><tp:taxon-name-part taxon-name-part-type="genus" reg="Hydroptila">Hydroptila</tp:taxon-name-part> <tp:taxon-name-part taxon-name-part-type="species" reg="aviforma">aviforma</tp:taxon-name-part></tp:taxon-name></italic> sp. nov. differs from these species in the tenth segment being wide and bulbous at midlength in lateral aspect, with a setal-bearing sclerite; the tenth tergite being deeply divided with each side thin and truncate distally; the inferior appendages having elongate, thick setae subapically; and segment VII lacking a ventromesal process.</p></tp:treatment-sec><tp:treatment-sec sec-type="description" id="SECID0ET6AE"><title>Description.</title><p><bold>Male.</bold> Total length 2.8–3.0 mm (mean = 2.9 mm, <italic>n</italic> = 4). Antennae with 31 segments, brown in alcohol. Genitalia as in Fig. <xref ref-type="fig" rid="F5">5</xref>. Segment VII annular without a ventromesal process. Segment VIII wide anteriorly, rounded posteriorly in lateral view; dorsally incised on posteromesal margin; quadrate ventrally. Segment IX in lateral view short, incised posteroventrally, completely enclosed within segment VIII; dorsally divided mesally, posterolateral margins pointed distally; ventrally deeply incised on anterior margin. Segment X in lateral view widening at midlength, bulbous ventrally and bearing short, stout setae, tapering posteriorly to downturned pointed apex; dorsally deeply divided mesally, each lateral branch parallel-sided over length, truncate apically; ventrally with setal-bearing plate anterior of split. Inferior appendages thin and sickle-shaped in lateral aspect, bearing cluster of thickened, elongate setae posterodorsally, equal in length to segment X; in ventral view narrow and parallel-sided over much of length, sinuate posteriorly, pointed apically, with thickened setae subapically. Phallus elongate and thin over length, thin paramere encircling shaft below midlength, ejaculatory duct protruding apically.</p><fig id="F5" position="float" orientation="portrait"><object-id xmlns:xlink="http://www.w3.org/1999/xlink" content-type="doi" xlink:type="simple">10.3897/zookeys.1263.147317.figure5</object-id><object-id xmlns:xlink="http://www.w3.org/1999/xlink" content-type="arpha" xlink:type="simple">2C206850-C939-5326-85E7-0586CCFC7BC6</object-id><label>Figure 5.</label><caption><p><italic><tp:taxon-name><tp:taxon-name-part taxon-name-part-type="genus" reg="Hydroptila">Hydroptila</tp:taxon-name-part> <tp:taxon-name-part taxon-name-part-type="species" reg="aviforma">aviforma</tp:taxon-name-part></tp:taxon-name></italic> sp. nov. Male genitalia: <bold>A</bold> lateral <bold>B</bold> dorsal <bold>C</bold> ventral <bold>D</bold> phallus, ventral. Abbreviation: inf. = inferior appendage.</p></caption><graphic xmlns:xlink="http://www.w3.org/1999/xlink" xlink:href="zookeys-1263-389_article-147317__-g005.jpg" position="float" orientation="portrait" xlink:type="simple" id="oo_1488190.jpg"><uri content-type="original_file" xlink:type="simple">https://binary.pensoft.net/fig/1488190</uri></graphic></fig><p><bold>Adult female, larva, and pupa.</bold> Unknown.</p></tp:treatment-sec><tp:treatment-sec sec-type="distribution" id="SECID0EGBAG"><title>Distribution.</title><p>Known from only the type locality, a natural lake in the Florida panhandle.</p></tp:treatment-sec><tp:treatment-sec sec-type="etymology" id="SECID0ELBAG"><title>Etymology.</title><p>Latin <italic>avis</italic> (bird) and <italic>forma</italic> (shape) referring to the bird-shape form of the apex of the tenth segment as seen in lateral view.</p></tp:treatment-sec><tp:treatment-sec sec-type="remarks" id="SECID0EVBAG"><title>Remarks.</title><p><italic><tp:taxon-name><tp:taxon-name-part taxon-name-part-type="genus" reg="Hydroptila">Hydroptila</tp:taxon-name-part> <tp:taxon-name-part taxon-name-part-type="species" reg="quinola">quinola</tp:taxon-name-part></tp:taxon-name></italic> (11 individuals) was the only other species of <italic><tp:taxon-name><tp:taxon-name-part taxon-name-part-type="genus" reg="Hydroptila">Hydroptila</tp:taxon-name-part></tp:taxon-name></italic> collected in the same sample as the new species. The addition of this new species brings the total number of Florida endemics in the microcaddisflies to 21, 14 of which are in the genus <italic><tp:taxon-name><tp:taxon-name-part taxon-name-part-type="genus" reg="Hydroptila">Hydroptila</tp:taxon-name-part></tp:taxon-name></italic>.</p></tp:treatment-sec></tp:taxon-treatment>
