# Supplementary material for: ﻿Diversity and distribution of the Trichoptera of Florida, United States, with descriptions of five new species
Source: Zookeys. 2025 Dec 10;1263:389–439. doi: 10.3897/zookeys.1263.147317 (PMC12712626; doi:10.3897/zookeys.1263.147317)
Supplement: XML Treatment for Beraea jennyae [file zookeys.1263.147317-treatment3.xml]

<!DOCTYPE tp:taxon-treatment
  PUBLIC "-//TaxonX//DTD Taxonomic Treatment Publishing DTD v0 20100105//EN" "tax-treatment-NSO.dtd">
<tp:taxon-treatment xmlns:tp="http://www.plazi.org/taxpub"><tp:treatment-meta><kwd-group><label>Taxon classification</label><kwd>
                  <named-content content-type="kingdom">Animalia</named-content>
                </kwd><kwd>
                  <named-content content-type="order">Trichoptera</named-content>
                </kwd><kwd>
                  <named-content content-type="family">Beraeidae</named-content>
                </kwd></kwd-group><mixed-citation publication-type="journal"><person-group><name><surname>Rasmussen</surname><given-names>Andrew K.</given-names></name><name><surname>Denson</surname><given-names>Dana R.</given-names></name><name><surname>Orfinger</surname><given-names>Alexander B.</given-names></name><name><surname>Harris</surname><given-names>Steven C.</given-names></name></person-group><article-title>﻿Diversity and distribution of the <tp:taxon-name><tp:taxon-name-part taxon-name-part-type="order">Trichoptera</tp:taxon-name-part></tp:taxon-name> of Florida, United States, with descriptions of five new species</article-title><source>Zookeys</source><day>10</day><month>12</month><year>2025</year><volume>1263</volume><fpage>389</fpage><lpage>439</lpage><pub-id pub-id-type="doi">10.3897/zookeys.1263.147317</pub-id></mixed-citation></tp:treatment-meta><tp:nomenclature><label>﻿</label><tp:taxon-name><object-id xmlns:xlink="http://www.w3.org/1999/xlink" content-type="arpha" xlink:type="simple">E4F76AB9-0695-5F78-9E8C-10683883212D</object-id>
                <tp:taxon-name-part taxon-name-part-type="genus" reg="Beraea">Beraea</tp:taxon-name-part>
                <tp:taxon-name-part taxon-name-part-type="species" reg="jennyae">jennyae</tp:taxon-name-part>
                <object-id xmlns:xlink="http://www.w3.org/1999/xlink" content-type="zoobank" xlink:type="simple">https://zoobank.org/A19A020B-B2B6-4ACA-A924-343B75CEF9A6</object-id>
              </tp:taxon-name><tp:taxon-authority>Rasmussen &amp; Harris</tp:taxon-authority><tp:taxon-status xmlns:xlink="http://www.w3.org/1999/xlink" xlink:type="simple">sp. nov.</tp:taxon-status><xref ref-type="fig" rid="F6">Figs 6</xref><xref ref-type="fig" rid="F7">, 7</xref><tp:nomenclature-citation-list><tp:nomenclature-citation><tp:taxon-name>
                    <tp:taxon-name-part taxon-name-part-type="genus" reg="Beraea">Beraea</tp:taxon-name-part>
                  </tp:taxon-name><comment>sp. nov.; original collection records, <xref ref-type="bibr" rid="B74">Rasmussen (2004)</xref>.</comment></tp:nomenclature-citation><tp:nomenclature-citation><tp:taxon-name>
                    <tp:taxon-name-part taxon-name-part-type="genus" reg="Beraea">Beraea</tp:taxon-name-part>
                  </tp:taxon-name><comment>sp. nov.; distributional record, <xref ref-type="bibr" rid="B72">Pescador et al. (2004)</xref>.</comment></tp:nomenclature-citation></tp:nomenclature-citation-list></tp:nomenclature><tp:treatment-sec sec-type="type material" id="SECID0E4FAG"><title>Type material.</title><p><bold><italic>Holotype male</italic></bold> (<named-content xmlns:xlink="http://www.w3.org/1999/xlink" content-type="dwc:institutional_code" xlink:title="Carnegie Museum of Natural History" xlink:href="http://grbio.org/institution/carnegie-museum-natural-history" xlink:type="simple">CMNH</named-content>) • <bold>Florida, Okaloosa County</bold>, Turkey Hen Creek, East branch steephead, Eglin Air Force Base, 0.3 km W of Okaloosa Lookout Tower, off SR-85, <named-content xmlns:xlink="http://www.w3.org/1999/xlink" content-type="dwc:verbatimCoordinates" xlink:type="simple"><named-content content-type="geo-json" specific-use="{&#34;type&#34;:&#34;Point&#34;,&#34;coordinates&#34;:[-86.556389,30.646667]}" id="NCID0ERGAG" xlink:type="simple">30°38'48"N, 86°33'23"W</named-content></named-content>, 8 April 1999, A. Rasmussen and M. Pescador, UV pan trap. <bold><italic>Paratypes</italic></bold> • Same data as holotype, 1 male (<named-content xmlns:xlink="http://www.w3.org/1999/xlink" content-type="dwc:institutional_code" xlink:title="Carnegie Museum of Natural History" xlink:href="http://grbio.org/institution/carnegie-museum-natural-history" xlink:type="simple">CMNH</named-content>) • Same data as holotype except 9 April 1999, beating sheet, 1 female (<named-content xmlns:xlink="http://www.w3.org/1999/xlink" content-type="dwc:institutional_code" xlink:title="Carnegie Museum of Natural History" xlink:href="http://grbio.org/institution/carnegie-museum-natural-history" xlink:type="simple">CMNH</named-content>) • Same data as holotype except 10 April 2001, 1 male (<abbrev xmlns:xlink="http://www.w3.org/1999/xlink" xlink:title="Florida A&amp;M University Aquatic Insect Collection" id="ABBRID0EBHAG" xlink:type="simple">FAMU</abbrev>).</p></tp:treatment-sec><tp:treatment-sec sec-type="diagnosis" id="SECID0EFHAG"><title>Diagnosis.</title><p>Of the North America species, male and female genitalia of <italic><tp:taxon-name><tp:taxon-name-part taxon-name-part-type="genus" reg="Beraea">Beraea</tp:taxon-name-part> <tp:taxon-name-part taxon-name-part-type="species" reg="jennyae">jennyae</tp:taxon-name-part></tp:taxon-name></italic> sp. nov. are more similar to <italic><tp:taxon-name><tp:taxon-name-part taxon-name-part-type="genus" reg="Beraea">B.</tp:taxon-name-part> <tp:taxon-name-part taxon-name-part-type="species" reg="fontana">fontana</tp:taxon-name-part></tp:taxon-name></italic> Wiggins (Figs <xref ref-type="fig" rid="F8">8A–D</xref>, <xref ref-type="fig" rid="F9">9A–D</xref>) and <italic><tp:taxon-name><tp:taxon-name-part taxon-name-part-type="genus" reg="Beraea">B.</tp:taxon-name-part> <tp:taxon-name-part taxon-name-part-type="species" reg="nigritta">nigritta</tp:taxon-name-part></tp:taxon-name></italic> Banks (Figs <xref ref-type="fig" rid="F8">8E–H</xref>, <xref ref-type="fig" rid="F9">9E–H</xref>) than to <italic><tp:taxon-name><tp:taxon-name-part taxon-name-part-type="genus" reg="Beraea">B.</tp:taxon-name-part> <tp:taxon-name-part taxon-name-part-type="species" reg="gorteba">gorteba</tp:taxon-name-part></tp:taxon-name></italic> Ross (Figs <xref ref-type="fig" rid="F8">8I–L</xref>, <xref ref-type="fig" rid="F9">9I–L</xref>). Males of the new species are easily distinguished from the three other North American species by the lyre-shaped intermediate appendages, which are short, not reaching the apex of the X<sup>th</sup> tergum; the intermediate appendages of <italic><tp:taxon-name><tp:taxon-name-part taxon-name-part-type="genus" reg="Beraea">B.</tp:taxon-name-part> <tp:taxon-name-part taxon-name-part-type="species" reg="fontana">fontana</tp:taxon-name-part></tp:taxon-name></italic> and <italic><tp:taxon-name><tp:taxon-name-part taxon-name-part-type="genus" reg="Beraea">B.</tp:taxon-name-part> <tp:taxon-name-part taxon-name-part-type="species" reg="nigritta">nigritta</tp:taxon-name-part></tp:taxon-name></italic> in dorsal view are straighter and extend slightly beyond the X<sup>th</sup> tergum, while in <italic><tp:taxon-name><tp:taxon-name-part taxon-name-part-type="genus" reg="Beraea">B.</tp:taxon-name-part> <tp:taxon-name-part taxon-name-part-type="species" reg="gorteba">gorteba</tp:taxon-name-part></tp:taxon-name></italic> the intermediate appendages are long and sinuous in dorsal view extending well past the X<sup>th</sup> tergum. Females of <italic><tp:taxon-name><tp:taxon-name-part taxon-name-part-type="genus" reg="Beraea">Beraea</tp:taxon-name-part> <tp:taxon-name-part taxon-name-part-type="species" reg="jennyae">jennyae</tp:taxon-name-part></tp:taxon-name></italic> sp. nov. are differentiated from those of other North American species by the presence of a triangular, inward projecting process located along the midlength of each lateral lobe of the IX<sup>th</sup> sternite.</p></tp:treatment-sec><tp:treatment-sec sec-type="description" id="SECID0EDLAG"><title>Description.</title><p>Fig. <xref ref-type="fig" rid="F6">6</xref>. Total length male 4.4–4.6 mm (mean = 4.5 mm, <italic>n</italic> = 3), female 4.0 mm (<italic>n</italic> = 1). In alcohol, body dark brown, legs somewhat lighter brown; wings light brown with dark brown hairs. General structure typical of the family and genus, as described by <xref ref-type="bibr" rid="B82">Ross (1944)</xref>, <xref ref-type="bibr" rid="B94">Wiggins (1954)</xref>, and <xref ref-type="bibr" rid="B89">Schmid (1998)</xref>.</p><fig id="F6" position="float" orientation="portrait"><object-id xmlns:xlink="http://www.w3.org/1999/xlink" content-type="doi" xlink:type="simple">10.3897/zookeys.1263.147317.figure6</object-id><object-id xmlns:xlink="http://www.w3.org/1999/xlink" content-type="arpha" xlink:type="simple">9FED875E-4C76-5098-81E4-9CEF6ED566A0</object-id><label>Figure 6.</label><caption><p><italic><tp:taxon-name><tp:taxon-name-part taxon-name-part-type="genus" reg="Beraea">Beraea</tp:taxon-name-part> <tp:taxon-name-part taxon-name-part-type="species" reg="jennyae">jennyae</tp:taxon-name-part></tp:taxon-name></italic> sp. nov. Photographs of adult female (top), male (bottom). Photographs by Peter Kovarik.</p></caption><graphic xmlns:xlink="http://www.w3.org/1999/xlink" xlink:href="zookeys-1263-389_article-147317__-g006.jpg" position="float" orientation="portrait" xlink:type="simple" id="oo_1488191.jpg"><uri content-type="original_file" xlink:type="simple">https://binary.pensoft.net/fig/1488191</uri></graphic></fig><p><bold><italic>Male genitalia</italic>.</bold> Fig. <xref ref-type="fig" rid="F7">7A–D</xref>. Segment VII annular, ventral mesal process elongate directed posteriorly. Segment VIII annular, posterior band of long setae dorsally and ventrally. Segment IX rectangular in lateral view; in ventral view posterior margin deeply concave. Preanal appendages clavate, about half length of intermediate appendages, stout setae posteriorly. Intermediate appendages in dorsal view lyre-shaped, curved outward basally, distally narrowed, terminating well short of Segment X apex. Segment X deeply incised dorsally forming two semi-membranous lobes, apex triangular with mesal margin angled outward; in lateral view rectangular, apex slightly rounded dorsally. Inferior appendages in lateral view base rectangular with membranous dorsal lobe directed posteroventrally, bearing many setae; in ventral view base narrow strap-like with curved mesal filament; stout circular hook posteriorly, with thumb-like basal process bearing setae. Phallus in ventral view thick, vasiform basally, single membranous lobe ventrally, paired lateral membranous lobes dorsally with pair of sclerotized styles running through middle terminating slightly beyond apex of lobes.</p><fig id="F7" position="float" orientation="portrait"><object-id xmlns:xlink="http://www.w3.org/1999/xlink" content-type="doi" xlink:type="simple">10.3897/zookeys.1263.147317.figure7</object-id><object-id xmlns:xlink="http://www.w3.org/1999/xlink" content-type="arpha" xlink:type="simple">18B8E591-E5E6-58B1-A083-6D59A933D19D</object-id><label>Figure 7.</label><caption><p><italic><tp:taxon-name><tp:taxon-name-part taxon-name-part-type="genus" reg="Beraea">Beraea</tp:taxon-name-part> <tp:taxon-name-part taxon-name-part-type="species" reg="jennyae">jennyae</tp:taxon-name-part></tp:taxon-name></italic> sp. nov. Male genitalia: <bold>A</bold> lateral <bold>B</bold> dorsal <bold>C</bold> ventral <bold>D</bold> phallus, ventral. Female genitalia: <bold>E</bold> lateral <bold>F</bold> dorsal <bold>G</bold> ventral <bold>H</bold> vaginal apparatus, ventral. Abbreviations: inf. = inferior appendage; int. = intermediate appendage; pre. = preanal appendage; sty. = style; vag. = vaginal apparatus; IXst. = segment IX sternum.</p></caption><graphic xmlns:xlink="http://www.w3.org/1999/xlink" xlink:href="zookeys-1263-389_article-147317__-g007.jpg" position="float" orientation="portrait" xlink:type="simple" id="oo_1488192.jpg"><uri content-type="original_file" xlink:type="simple">https://binary.pensoft.net/fig/1488192</uri></graphic></fig><fig id="F8" position="float" orientation="portrait"><object-id xmlns:xlink="http://www.w3.org/1999/xlink" content-type="doi" xlink:type="simple">10.3897/zookeys.1263.147317.figure8</object-id><object-id xmlns:xlink="http://www.w3.org/1999/xlink" content-type="arpha" xlink:type="simple">CCACEE9C-E427-5E2F-8822-B1AE37396A3D</object-id><label>Figure 8.</label><caption><p>Male genitalia: <italic><tp:taxon-name><tp:taxon-name-part taxon-name-part-type="genus" reg="Beraea">Beraea</tp:taxon-name-part> <tp:taxon-name-part taxon-name-part-type="species" reg="fontana">fontana</tp:taxon-name-part></tp:taxon-name></italic><bold>A</bold> lateral <bold>B</bold> dorsal <bold>C</bold> ventral <bold>D</bold> phallus, ventral. <italic><tp:taxon-name><tp:taxon-name-part taxon-name-part-type="genus" reg="Beraea">Beraea</tp:taxon-name-part> <tp:taxon-name-part taxon-name-part-type="species" reg="nigritta">nigritta</tp:taxon-name-part></tp:taxon-name></italic><bold>E</bold> lateral <bold>F</bold> dorsal <bold>G</bold> ventral <bold>H</bold> phallus, ventral. <italic><tp:taxon-name><tp:taxon-name-part taxon-name-part-type="genus" reg="Beraea">Beraea</tp:taxon-name-part> <tp:taxon-name-part taxon-name-part-type="species" reg="gorteba">gorteba</tp:taxon-name-part></tp:taxon-name></italic><bold>I</bold> lateral <bold>J</bold> dorsal <bold>K</bold> ventral <bold>L</bold> phallus, ventral.</p></caption><graphic xmlns:xlink="http://www.w3.org/1999/xlink" xlink:href="zookeys-1263-389_article-147317__-g008.jpg" position="float" orientation="portrait" xlink:type="simple" id="oo_1488193.jpg"><uri content-type="original_file" xlink:type="simple">https://binary.pensoft.net/fig/1488193</uri></graphic></fig><fig id="F9" position="float" orientation="portrait"><object-id xmlns:xlink="http://www.w3.org/1999/xlink" content-type="doi" xlink:type="simple">10.3897/zookeys.1263.147317.figure9</object-id><object-id xmlns:xlink="http://www.w3.org/1999/xlink" content-type="arpha" xlink:type="simple">E5FE8E8B-8561-5A69-83E3-0BA85D8BCDC7</object-id><label>Figure 9.</label><caption><p>Female genitalia: <italic><tp:taxon-name><tp:taxon-name-part taxon-name-part-type="genus" reg="Beraea">Beraea</tp:taxon-name-part> <tp:taxon-name-part taxon-name-part-type="species" reg="fontana">fontana</tp:taxon-name-part></tp:taxon-name></italic><bold>A</bold> lateral <bold>B</bold> dorsal <bold>C</bold> ventral <bold>D</bold> vaginal apparatus, ventral. <italic><tp:taxon-name><tp:taxon-name-part taxon-name-part-type="genus" reg="Beraea">Beraea</tp:taxon-name-part> <tp:taxon-name-part taxon-name-part-type="species" reg="nigritta">nigritta</tp:taxon-name-part></tp:taxon-name></italic><bold>E</bold> lateral <bold>F</bold> dorsal <bold>G</bold> ventral <bold>H</bold> vaginal apparatus, ventral. <italic><tp:taxon-name><tp:taxon-name-part taxon-name-part-type="genus" reg="Beraea">Beraea</tp:taxon-name-part> <tp:taxon-name-part taxon-name-part-type="species" reg="gorteba">gorteba</tp:taxon-name-part></tp:taxon-name></italic><bold>I</bold> lateral <bold>J</bold> dorsal <bold>K</bold> ventral <bold>L</bold> vaginal apparatus, ventral.</p></caption><graphic xmlns:xlink="http://www.w3.org/1999/xlink" xlink:href="zookeys-1263-389_article-147317__-g009.jpg" position="float" orientation="portrait" xlink:type="simple" id="oo_1488194.jpg"><uri content-type="original_file" xlink:type="simple">https://binary.pensoft.net/fig/1488194</uri></graphic></fig><p><bold><italic>Female genitalia</italic>.</bold> Fig. <xref ref-type="fig" rid="F7">7E–H</xref>. Segment VII, VIII in lateral view with tergite and sternite separated by wide membranous pleuron, sternum VII with prominent mesal process directed posteriorly. Segment VIII tergum with posterior band of long setae; pleuron with small setal-bearing sclerite; sternum forming ventral flap covering vaginal apparatus in ventral view. Segments IX + X fused dorsally, apically with pair of posterolateral processes each side of anal opening, processes triangular in dorsal and ventral views, dorsal process broader than ventral process, ventral process in lateral view with posteroventral sharp point. Vaginal apparatus in ventral view with pair of sclerotized lobes (Segment IX sternites) lateral to genital chamber, apex of each lobe bifurcated with mesal process pointed, lateral process broadly rounded; triangular inward projecting process midlength along mesal margin of each sternal lobe; genital chamber with sclerotized ventral pouch 8-shaped, pointed posterior end.</p><p><bold>Larva and pupa.</bold> Unknown.</p></tp:treatment-sec><tp:treatment-sec sec-type="distribution" id="SECID0EDTAG"><title>Distribution.</title><p>The new species is known from only a single locality, a spring-fed ravine stream on Eglin Air Force Base in the western panhandle of Florida. Three other species are known in North America: <italic><tp:taxon-name><tp:taxon-name-part taxon-name-part-type="genus" reg="Beraea">Beraea</tp:taxon-name-part> <tp:taxon-name-part taxon-name-part-type="species" reg="nigritta">nigritta</tp:taxon-name-part></tp:taxon-name></italic> and <italic><tp:taxon-name><tp:taxon-name-part taxon-name-part-type="genus" reg="Beraea">B.</tp:taxon-name-part> <tp:taxon-name-part taxon-name-part-type="species" reg="fontana">fontana</tp:taxon-name-part></tp:taxon-name></italic> each from a few localities, primarily in the northeast, and <italic><tp:taxon-name><tp:taxon-name-part taxon-name-part-type="genus" reg="Beraea">B.</tp:taxon-name-part> <tp:taxon-name-part taxon-name-part-type="species" reg="gorteba">gorteba</tp:taxon-name-part></tp:taxon-name></italic> known from one stream in central Georgia.</p></tp:treatment-sec><tp:treatment-sec sec-type="etymology" id="SECID0EKUAG"><title>Etymology.</title><p>This species is named for Xiaojing (Jenny) Wang, in appreciation of her love and support of the senior author throughout their marriage.</p></tp:treatment-sec><tp:treatment-sec sec-type="remarks" id="SECID0EPUAG"><title>Remarks.</title><p>Specimens of adult males and females of the <italic><tp:taxon-name><tp:taxon-name-part taxon-name-part-type="genus" reg="Beraea">Beraea</tp:taxon-name-part> <tp:taxon-name-part taxon-name-part-type="species" reg="fontana">fontana</tp:taxon-name-part></tp:taxon-name></italic>, <italic><tp:taxon-name><tp:taxon-name-part taxon-name-part-type="genus" reg="Beraea">B.</tp:taxon-name-part> <tp:taxon-name-part taxon-name-part-type="species" reg="gorteba">gorteba</tp:taxon-name-part></tp:taxon-name></italic>, and <italic><tp:taxon-name><tp:taxon-name-part taxon-name-part-type="genus" reg="Beraea">B.</tp:taxon-name-part> <tp:taxon-name-part taxon-name-part-type="species" reg="nigritta">nigritta</tp:taxon-name-part></tp:taxon-name></italic> species were obtained for study from the U.S. National Museum, University of Minnesota Insect Collection, and the Clemson University Collection of Arthropods. Male and female genitalia for each species were illustrated (Figs <xref ref-type="fig" rid="F8">8</xref>, <xref ref-type="fig" rid="F9">9</xref>) and compared with <italic><tp:taxon-name><tp:taxon-name-part taxon-name-part-type="genus" reg="Beraea">B.</tp:taxon-name-part> <tp:taxon-name-part taxon-name-part-type="species" reg="jennyae">jennyae</tp:taxon-name-part></tp:taxon-name></italic> sp. nov. These results may be used in a future review of the genus in North America.</p></tp:treatment-sec><ref-list><ref id="B74"><mixed-citation xmlns:xlink="http://www.w3.org/1999/xlink" xlink:type="simple"><person-group><name name-style="western"><surname>Rasmussen</surname><given-names>AK</given-names></name></person-group> (<year>2004</year>) <source>Species diversity and ecology of <tp:taxon-name><tp:taxon-name-part taxon-name-part-type="order">Trichoptera</tp:taxon-name-part></tp:taxon-name> (caddisflies) and <tp:taxon-name><tp:taxon-name-part taxon-name-part-type="order">Plecoptera</tp:taxon-name-part></tp:taxon-name> (stoneflies) in ravine ecosystems of northern Florida.</source><publisher-name>PhD Thesis</publisher-name>, <publisher-loc>University of Florida</publisher-loc>, <size units="page">140 pp</size>.</mixed-citation></ref><ref id="B72"><mixed-citation xmlns:xlink="http://www.w3.org/1999/xlink" xlink:type="simple"><person-group><name name-style="western"><surname>Pescador</surname><given-names>ML</given-names></name><name name-style="western"><surname>Rasmussen</surname><given-names>AK</given-names></name><name name-style="western"><surname>Harris</surname><given-names>SC</given-names></name></person-group> (<year>2004</year>) <source>Identification manual for the caddisfly (<tp:taxon-name><tp:taxon-name-part taxon-name-part-type="order">Trichoptera</tp:taxon-name-part></tp:taxon-name>) larvae of Florida, revised edition.</source><publisher-name>Florida Department of Environmental Protection</publisher-name>, <publisher-loc>Division of Water Resource Management, Tallahassee</publisher-loc>, <size units="page">141 pp</size>.</mixed-citation></ref><ref id="B82"><mixed-citation xmlns:xlink="http://www.w3.org/1999/xlink" xlink:type="simple"><person-group><name name-style="western"><surname>Ross</surname><given-names>HH</given-names></name></person-group> (<year>1944</year>) <article-title>The caddisflies or <tp:taxon-name><tp:taxon-name-part taxon-name-part-type="order">Trichoptera</tp:taxon-name-part></tp:taxon-name> of Illinois.</article-title><source>Bulletin of the Illinois Natural History Survey</source><volume>23</volume>(<issue>1</issue>): <fpage>1</fpage>–<lpage>326</lpage>. <ext-link xlink:href="10.21900/j.inhs.v23.199" ext-link-type="doi" xlink:type="simple">https://doi.org/10.21900/j.inhs.v23.199</ext-link></mixed-citation></ref><ref id="B94"><mixed-citation xmlns:xlink="http://www.w3.org/1999/xlink" xlink:type="simple"><person-group><name name-style="western"><surname>Wiggins</surname><given-names>GB</given-names></name></person-group> (<year>1954</year>) <source>The caddisfly genus <italic><tp:taxon-name><tp:taxon-name-part taxon-name-part-type="genus">Beraea</tp:taxon-name-part></tp:taxon-name></italic> in North America (<tp:taxon-name><tp:taxon-name-part taxon-name-part-type="order">Trichoptera</tp:taxon-name-part></tp:taxon-name>).</source><publisher-name>Royal Ontario Museum</publisher-name>, <publisher-loc>Division of Zoology and Paleontology, Contribution 39</publisher-loc>, <size units="page">20 pp</size>.</mixed-citation></ref><ref id="B89"><mixed-citation xmlns:xlink="http://www.w3.org/1999/xlink" xlink:type="simple"><person-group><name name-style="western"><surname>Schmid</surname><given-names>F</given-names></name></person-group> (<year>1998</year>) Genera of the <tp:taxon-name><tp:taxon-name-part taxon-name-part-type="order">Trichoptera</tp:taxon-name-part></tp:taxon-name> of Canada and adjoining or adjacent United States. NRC Research Press, 319 pp.</mixed-citation></ref></ref-list></tp:taxon-treatment>
