# Supplementary material for: ﻿Diversity and distribution of the Trichoptera of Florida, United States, with descriptions of five new species
Source: Zookeys. 2025 Dec 10;1263:389–439. doi: 10.3897/zookeys.1263.147317 (PMC12712626; doi:10.3897/zookeys.1263.147317)
Supplement: XML Treatment for Ceraclea pescadori [file zookeys.1263.147317-treatment4.xml]

<!DOCTYPE tp:taxon-treatment
  PUBLIC "-//TaxonX//DTD Taxonomic Treatment Publishing DTD v0 20100105//EN" "tax-treatment-NSO.dtd">
<tp:taxon-treatment xmlns:tp="http://www.plazi.org/taxpub"><tp:treatment-meta><kwd-group><label>Taxon classification</label><kwd>
                  <named-content content-type="kingdom">Animalia</named-content>
                </kwd><kwd>
                  <named-content content-type="order">Trichoptera</named-content>
                </kwd><kwd>
                  <named-content content-type="family">Leptoceridae</named-content>
                </kwd></kwd-group><mixed-citation publication-type="journal"><person-group><name><surname>Rasmussen</surname><given-names>Andrew K.</given-names></name><name><surname>Denson</surname><given-names>Dana R.</given-names></name><name><surname>Orfinger</surname><given-names>Alexander B.</given-names></name><name><surname>Harris</surname><given-names>Steven C.</given-names></name></person-group><article-title>﻿Diversity and distribution of the <tp:taxon-name><tp:taxon-name-part taxon-name-part-type="order">Trichoptera</tp:taxon-name-part></tp:taxon-name> of Florida, United States, with descriptions of five new species</article-title><source>Zookeys</source><day>10</day><month>12</month><year>2025</year><volume>1263</volume><fpage>389</fpage><lpage>439</lpage><pub-id pub-id-type="doi">10.3897/zookeys.1263.147317</pub-id></mixed-citation></tp:treatment-meta><tp:nomenclature><label>﻿</label><tp:taxon-name><object-id xmlns:xlink="http://www.w3.org/1999/xlink" content-type="arpha" xlink:type="simple">96E07090-1E8B-5FD2-85F7-58D6F19B6E36</object-id>
                <tp:taxon-name-part taxon-name-part-type="genus" reg="Ceraclea">Ceraclea</tp:taxon-name-part>
                <tp:taxon-name-part taxon-name-part-type="species" reg="pescadori">pescadori</tp:taxon-name-part>
                <object-id xmlns:xlink="http://www.w3.org/1999/xlink" content-type="zoobank" xlink:type="simple">https://zoobank.org/5E8A5E67-7EB7-4E4B-A213-824DDFEBF346</object-id>
              </tp:taxon-name><tp:taxon-authority>Rasmussen &amp; Harris</tp:taxon-authority><tp:taxon-status xmlns:xlink="http://www.w3.org/1999/xlink" xlink:type="simple">sp. nov.</tp:taxon-status><xref ref-type="fig" rid="F10">Figs 10</xref><xref ref-type="fig" rid="F11">, 11</xref><tp:nomenclature-citation-list><tp:nomenclature-citation><tp:taxon-name>
                    <tp:taxon-name-part taxon-name-part-type="genus" reg="Ceraclea">Ceraclea</tp:taxon-name-part>
                  </tp:taxon-name><comment>sp. nov.; larval illustration, <xref ref-type="bibr" rid="B72">Pescador et al. 2004</xref>: fig. 168.</comment></tp:nomenclature-citation><tp:nomenclature-citation><tp:taxon-name>
                    <tp:taxon-name-part taxon-name-part-type="genus" reg="Ceraclea">Ceraclea</tp:taxon-name-part> (<tp:taxon-name-part taxon-name-part-type="subgenus" reg="Ceraclea">Ceraclea</tp:taxon-name-part>)</tp:taxon-name><comment>sp. nov. Glover, Carnagey, &amp; Morse; description of female, <xref ref-type="bibr" rid="B13">Carnagey and Morse 2006</xref>: 29–30, fig. 28.</comment></tp:nomenclature-citation><tp:nomenclature-citation><tp:taxon-name>
                    <tp:taxon-name-part taxon-name-part-type="genus" reg="Ceraclea">Ceraclea</tp:taxon-name-part>
                  </tp:taxon-name><comment>sp. nov. (nr. maculata); collection record, <xref ref-type="bibr" rid="B22">Denson et al. (2016)</xref>.</comment></tp:nomenclature-citation></tp:nomenclature-citation-list></tp:nomenclature><tp:treatment-sec sec-type="type material" id="SECID0EQ1AG"><title>Type material.</title><p><bold><italic>Holotype male</italic></bold> (<named-content xmlns:xlink="http://www.w3.org/1999/xlink" content-type="dwc:institutional_code" xlink:title="Carnegie Museum of Natural History" xlink:href="http://grbio.org/institution/carnegie-museum-natural-history" xlink:type="simple">CMNH</named-content>) • <bold>Florida, Washington County</bold>: Lucas Lake at boat landing, Lucas Lake Road, off County Road 279, <named-content xmlns:xlink="http://www.w3.org/1999/xlink" content-type="dwc:verbatimCoordinates" xlink:type="simple"><named-content content-type="geo-json" specific-use="{&#34;type&#34;:&#34;Point&#34;,&#34;coordinates&#34;:[-85.690556,30.543611]}" id="NCID0EE2AG" xlink:type="simple">30°32'37"N, 85°41'26"W</named-content></named-content>, 17 April 2013, A. Rasmussen and N. Miller, UV pan trap. <bold><italic>Paratypes</italic></bold> • Same data as holotype, 10 males and 6 females (<named-content xmlns:xlink="http://www.w3.org/1999/xlink" content-type="dwc:institutional_code" xlink:title="Carnegie Museum of Natural History" xlink:href="http://grbio.org/institution/carnegie-museum-natural-history" xlink:type="simple">CMNH</named-content>) • 10 males and 6 females (<named-content xmlns:xlink="http://www.w3.org/1999/xlink" content-type="dwc:institutional_code" xlink:title="National Museum of Natural History, Smithsonian Institution" xlink:href="http://grbio.org/institution/smithsonian-institution-national-museum-natural-history" xlink:type="simple">NMNH</named-content>) • 10 males and 6 females (<abbrev xmlns:xlink="http://www.w3.org/1999/xlink" xlink:title="Florida A&amp;M University Aquatic Insect Collection" id="ABBRID0EU2AG" xlink:type="simple">FAMU</abbrev>) • 10 males and 6 females (<named-content xmlns:xlink="http://www.w3.org/1999/xlink" content-type="dwc:institutional_code" xlink:title="Clemson University Arthropod Collection" xlink:href="http://grbio.org/institution/clemson-university-arthropod-collection" xlink:type="simple">CUAC</named-content>) • 5 males and 6 females (<named-content xmlns:xlink="http://www.w3.org/1999/xlink" content-type="dwc:institutional_code" xlink:title="University of Minnesota Insect Collection" xlink:href="http://grbio.org/institution/university-minnesota-insect-collection" xlink:type="simple">UMSP</named-content>); <bold>Calhoun County</bold> • Page Pond at Page Pond Assembly of God, <named-content xmlns:xlink="http://www.w3.org/1999/xlink" content-type="dwc:verbatimCoordinates" xlink:type="simple"><named-content content-type="geo-json" specific-use="{&#34;type&#34;:&#34;Point&#34;,&#34;coordinates&#34;:[-85.197500,30.539167]}" id="NCID0EF3AG" xlink:type="simple">30°32'21"N, 85°11'51"W</named-content></named-content>, 7 May 2011, D . Denson, UV pan trap, 15 males (<abbrev xmlns:xlink="http://www.w3.org/1999/xlink" xlink:title="Florida A&amp;M University Aquatic Insect Collection" id="ABBRID0EK3AG" xlink:type="simple">FAMU</abbrev>).</p></tp:treatment-sec><tp:treatment-sec sec-type="diagnosis" id="SECID0EO3AG"><title>Diagnosis.</title><p><italic><tp:taxon-name><tp:taxon-name-part taxon-name-part-type="genus" reg="Ceraclea">Ceraclea</tp:taxon-name-part> <tp:taxon-name-part taxon-name-part-type="species" reg="pescadori">pescadori</tp:taxon-name-part></tp:taxon-name></italic> sp. nov. is placed in the Senilis group of <xref ref-type="bibr" rid="B59">Morse (1975)</xref> based on genitalic features of the male and female (<xref ref-type="bibr" rid="B13">Carnagey and Morse 2006</xref>). The male is most similar to <italic><tp:taxon-name><tp:taxon-name-part taxon-name-part-type="genus" reg="Ceraclea">C.</tp:taxon-name-part> <tp:taxon-name-part taxon-name-part-type="species" reg="maculata">maculata</tp:taxon-name-part></tp:taxon-name></italic>, but is easily distinguished by the more elongate tergum X and the presence of the much larger spinous, knob-like median lobe of the inferior appendages. Additionally, the basoventral lobe of the inferior appendages in ventral view is broadly triangular in <italic><tp:taxon-name><tp:taxon-name-part taxon-name-part-type="genus" reg="Ceraclea">C.</tp:taxon-name-part> <tp:taxon-name-part taxon-name-part-type="species" reg="pescadori">pescadori</tp:taxon-name-part></tp:taxon-name></italic> sp. nov., versus thumb-like in <italic><tp:taxon-name><tp:taxon-name-part taxon-name-part-type="genus" reg="Ceraclea">C.</tp:taxon-name-part> <tp:taxon-name-part taxon-name-part-type="species" reg="maculata">maculata</tp:taxon-name-part></tp:taxon-name></italic>. The female is distinguished from other Senilis group members by the prominent and elongate sclerotic bulge and preanal appendages, and in the short wedge-shaped median plate (see also <xref ref-type="bibr" rid="B13">Carnagey and Morse 2006</xref>: fig. 28a, c).</p></tp:treatment-sec><tp:treatment-sec sec-type="description" id="SECID0EM5AG"><title>Description.</title><p>Forewing length male 7.9–9.1 mm (mean = 8.3 mm, <italic>n</italic> = 10), female 7.7–8.1 mm (mean = 7.9 mm, <italic>n</italic> = 10). In alcohol, head and thorax reddish brown, abdomen light brown. Fore- and middle legs brown, hind legs light brown. Antennal scapes and pedicels brown, flagella light brown. Setal warts of head and thorax covered with primarily white hairs. Forewing R thickened near stigma, small translucent spots scattered anteriorly. Hind wings broad, unpatterned.</p><p><bold><italic>Male genitalia</italic>.</bold> Fig. <xref ref-type="fig" rid="F10">10</xref>. Segment IX in lateral view narrow, rounded posteriorly; in ventral view excised mesally. Superior appendages in lateral view divided into dorsal beak-like process and larger ventral flap; in dorsal view dorsomesal process pointed, lateral lobes widely lobate. Segment X elongate dorsally, extended as undivided process well past superior appendages; in lateral view concave along dorsal margin, strongly convex along ventral margin. Inferior appendages in lateral view with acute triangular basal plate; basoventral lobes prominent, bearing long setae, in lateral view extending posteriorly, in ventral view broadly triangular, directed posteromesally; in caudal view with prominent, spinous median knob; subapical dorsal lobes elongate, straight in lateral view, curved slightly inward in ventral and caudal views, bearing short setae basally, mix of long and short setae distally; harpagos slender, nearly as long as subapical dorsal lobes, curved apically, bearing small setae subapically. Phallus phallobase with broad dorsal lobe extending to about mid-length of phallus, divided apically in dorsal view; in lateral view elongate ventral lip longer than phalicata; parameres absent.</p><fig id="F10" position="float" orientation="portrait"><object-id xmlns:xlink="http://www.w3.org/1999/xlink" content-type="doi" xlink:type="simple">10.3897/zookeys.1263.147317.figure10</object-id><object-id xmlns:xlink="http://www.w3.org/1999/xlink" content-type="arpha" xlink:type="simple">3BADA4F1-42D0-5B6E-8072-87A92E233135</object-id><label>Figure 10.</label><caption><p><italic><tp:taxon-name><tp:taxon-name-part taxon-name-part-type="genus" reg="Ceraclea">Ceraclea</tp:taxon-name-part> <tp:taxon-name-part taxon-name-part-type="species" reg="pescadori">pescadori</tp:taxon-name-part></tp:taxon-name></italic> sp. nov. Male genitalia: <bold>A</bold> lateral <bold>B</bold> dorsal <bold>C</bold> segment IX and inferior appendages, ventral <bold>D</bold> inferior appendage, caudal <bold>E</bold> phallus, lateral <bold>F</bold> phallus, dorsal. Abbreviations: bas. = basoventral lobe; bp. = basal plate; dor. = dorsal lobe; har. = harpago; inf. = inferior appendage; sub. = subapico-dorsal lobe; sup. = superior appendage; ven. = ventral lip.</p></caption><graphic xmlns:xlink="http://www.w3.org/1999/xlink" xlink:href="zookeys-1263-389_article-147317__-g010.jpg" position="float" orientation="portrait" xlink:type="simple" id="oo_1488195.jpg"><uri content-type="original_file" xlink:type="simple">https://binary.pensoft.net/fig/1488195</uri></graphic></fig><p><bold><italic>Female genitalia</italic>.</bold> Fig. <xref ref-type="fig" rid="F11">11</xref>. Segment IX in lateral view rectangular, dorsal sclerotic bulge prominent; preanal appendages setaceous, posterior margin narrowly rounded. In dorsal view tergum IX arched, separated with creases from sclerotic bulge with median finger-like process usually bifid. Preanal appendages broad, fused mesally. Lamellae crescent shaped in lateral view; pointed in dorsal and ventral views. In ventral view, lateral gonopod plates isolated, anteriorly broad, tapered posteriorly; median plate with anterior half triangular, forming wedge between lateral plates, rounded posteriorly; longitudinal striations present posterolaterally. Spermathecal sclerite in ventral view generally vase-shaped, pointed anteriorly, deltoid sclerite absent, lateral arms somewhat sinuous, truncate posterolaterally, posterior bridge prominent, projecting past median plate; in lateral view acute anteriorly, clavate posteriorly with serrate posteroventral margin.</p><fig id="F11" position="float" orientation="portrait"><object-id xmlns:xlink="http://www.w3.org/1999/xlink" content-type="doi" xlink:type="simple">10.3897/zookeys.1263.147317.figure11</object-id><object-id xmlns:xlink="http://www.w3.org/1999/xlink" content-type="arpha" xlink:type="simple">5A84C6D4-E14A-5F95-A567-72709248D584</object-id><label>Figure 11.</label><caption><p><italic><tp:taxon-name><tp:taxon-name-part taxon-name-part-type="genus" reg="Ceraclea">Ceraclea</tp:taxon-name-part> <tp:taxon-name-part taxon-name-part-type="species" reg="pescadori">pescadori</tp:taxon-name-part></tp:taxon-name></italic> sp. nov. Female genitalia: <bold>A</bold> lateral <bold>B</bold> dorsal <bold>C</bold> ventral <bold>D</bold> spermathecal sclerite, lateral <bold>E</bold> spermathecal sclerite, ventral. Abbreviations: gon. = gonopod plate; lam. = lamella; lat. = lateral arm; lon. = longitudinal striations; mp. = median plate; pos. = posterior bridge; pre. = preanal appendage; scl = sclerotic bulge.</p></caption><graphic xmlns:xlink="http://www.w3.org/1999/xlink" xlink:href="zookeys-1263-389_article-147317__-g011.jpg" position="float" orientation="portrait" xlink:type="simple" id="oo_1488196.jpg"><uri content-type="original_file" xlink:type="simple">https://binary.pensoft.net/fig/1488196</uri></graphic></fig><p><bold>Larva and pupa.</bold> Illustrations of the head and pro- and mesonotum prepared by Dr James Glover were presented by <xref ref-type="bibr" rid="B72">Pescador et al. (2004</xref>: fig. 168). Pupa unknown.</p></tp:treatment-sec><tp:treatment-sec sec-type="distribution" id="SECID0E1BBG"><title>Distribution.</title><p>This species is known from only two natural lakes located in the western Florida panhandle.</p></tp:treatment-sec><tp:treatment-sec sec-type="etymology" id="SECID0E6BBG"><title>Etymology.</title><p>This species is named for Dr Manuel (Manny) Pescador in recognition of his contributions to trichopterology in Florida. His mentorship of the senior author and leadership of the aquatic entomology program at Florida A&amp;M University are greatly appreciated.</p></tp:treatment-sec><tp:treatment-sec sec-type="remarks" id="SECID0EECBG"><title>Remarks.</title><p>This species was collected in the largest numbers from Lucas Lake, Washington County, Florida. Prior to this collection, Dr James Glover collected larvae and pupae of <italic><tp:taxon-name><tp:taxon-name-part taxon-name-part-type="genus" reg="Ceraclea">Ceraclea</tp:taxon-name-part></tp:taxon-name></italic> from Lucas Lake that he reared to adulthood in March/April of 2000. A preliminary description and figures of the male (Glover and Morse In Litt) confirm that the specimens collected by Glover represent the same species as we report here. Based on a single female pupa that was reared to adulthood by Glover, the female was described as <italic><tp:taxon-name><tp:taxon-name-part taxon-name-part-type="genus" reg="Ceraclea">Ceraclea</tp:taxon-name-part></tp:taxon-name></italic> sp. nov. (<xref ref-type="bibr" rid="B13">Carnagey and Morse 2006</xref>). Although we noted differences between their published description and the specimens we examined, especially in regard to the spermathecal sclerite, we contend that those differences are probably an artifact of lab rearing and specimen preparation or in interpretation, rather than the reared female specimen representing a different species. Also notable, single males of two other rare leptocerid caddisflies, <italic><tp:taxon-name><tp:taxon-name-part taxon-name-part-type="genus" reg="Ceraclea">Ceraclea</tp:taxon-name-part> <tp:taxon-name-part taxon-name-part-type="species" reg="limnetes">limnetes</tp:taxon-name-part></tp:taxon-name></italic> and <italic><tp:taxon-name><tp:taxon-name-part taxon-name-part-type="genus" reg="Oecetis">Oecetis</tp:taxon-name-part> <tp:taxon-name-part taxon-name-part-type="species" reg="parva">parva</tp:taxon-name-part></tp:taxon-name></italic>, were collected in the same sample as the holotype.</p></tp:treatment-sec><ref-list><ref id="B72"><mixed-citation xmlns:xlink="http://www.w3.org/1999/xlink" xlink:type="simple"><person-group><name name-style="western"><surname>Pescador</surname><given-names>ML</given-names></name><name name-style="western"><surname>Rasmussen</surname><given-names>AK</given-names></name><name name-style="western"><surname>Harris</surname><given-names>SC</given-names></name></person-group> (<year>2004</year>) <source>Identification manual for the caddisfly (<tp:taxon-name><tp:taxon-name-part taxon-name-part-type="order">Trichoptera</tp:taxon-name-part></tp:taxon-name>) larvae of Florida, revised edition.</source><publisher-name>Florida Department of Environmental Protection</publisher-name>, <publisher-loc>Division of Water Resource Management, Tallahassee</publisher-loc>, <size units="page">141 pp</size>.</mixed-citation></ref><ref id="B13"><mixed-citation xmlns:xlink="http://www.w3.org/1999/xlink" xlink:type="simple"><person-group><name name-style="western"><surname>Carnagey</surname><given-names>DW</given-names></name><name name-style="western"><surname>Morse</surname><given-names>JC</given-names></name></person-group> (<year>2006</year>) <article-title>Females of the genus <italic><tp:taxon-name><tp:taxon-name-part taxon-name-part-type="genus">Ceraclea</tp:taxon-name-part></tp:taxon-name></italic> (<tp:taxon-name><tp:taxon-name-part taxon-name-part-type="order">Trichoptera</tp:taxon-name-part></tp:taxon-name>: <tp:taxon-name><tp:taxon-name-part taxon-name-part-type="family">Leptoceridae</tp:taxon-name-part></tp:taxon-name>) in North America: taxonomy and classification.</article-title><source>Contributions of the American Entomological Institute</source><volume>34</volume>(<issue>2</issue>): <fpage>1</fpage>–<lpage>86</lpage>.</mixed-citation></ref><ref id="B22"><mixed-citation xmlns:xlink="http://www.w3.org/1999/xlink" xlink:type="simple"><person-group><name name-style="western"><surname>Denson</surname><given-names>DR</given-names></name><name name-style="western"><surname>Rasmussen</surname><given-names>AK</given-names></name><name name-style="western"><surname>Harris</surname><given-names>SC</given-names></name></person-group> (<year>2016</year>) <article-title>Caddisflies (<tp:taxon-name><tp:taxon-name-part taxon-name-part-type="class">Insecta</tp:taxon-name-part></tp:taxon-name>: <tp:taxon-name><tp:taxon-name-part taxon-name-part-type="order">Trichoptera</tp:taxon-name-part></tp:taxon-name>) of the Chipola River basin in Florida and southeast Alabama, USA: a faunistic survey.</article-title><source>Check List</source><volume>12</volume>(<issue>4</issue>): <fpage>1</fpage>–<lpage>19</lpage>. <ext-link xlink:href="10.15560/12.4.1936" ext-link-type="doi" xlink:type="simple">https://doi.org/10.15560/12.4.1936</ext-link></mixed-citation></ref><ref id="B59"><mixed-citation xmlns:xlink="http://www.w3.org/1999/xlink" xlink:type="simple"><person-group><name name-style="western"><surname>Morse</surname><given-names>JC</given-names></name></person-group> (<year>1975</year>) A phylogeny and revision of the caddisfly genus <italic><tp:taxon-name><tp:taxon-name-part taxon-name-part-type="genus">Ceraclea</tp:taxon-name-part></tp:taxon-name></italic> (<tp:taxon-name><tp:taxon-name-part taxon-name-part-type="order">Trichoptera</tp:taxon-name-part></tp:taxon-name>, <tp:taxon-name><tp:taxon-name-part taxon-name-part-type="family">Leptoceridae</tp:taxon-name-part></tp:taxon-name>) Contributions of the American Entomological Institute 11(2): 1–97.</mixed-citation></ref></ref-list></tp:taxon-treatment>
