# Supplementary material for: ﻿Diversity and distribution of the Trichoptera of Florida, United States, with descriptions of five new species
Source: Zookeys. 2025 Dec 10;1263:389–439. doi: 10.3897/zookeys.1263.147317 (PMC12712626; doi:10.3897/zookeys.1263.147317)
Supplement: XML Treatment for Oecetis densoni [file zookeys.1263.147317-treatment5.xml]

<!DOCTYPE tp:taxon-treatment
  PUBLIC "-//TaxonX//DTD Taxonomic Treatment Publishing DTD v0 20100105//EN" "tax-treatment-NSO.dtd">
<tp:taxon-treatment xmlns:tp="http://www.plazi.org/taxpub"><tp:treatment-meta><kwd-group><label>Taxon classification</label><kwd>
                  <named-content content-type="kingdom">Animalia</named-content>
                </kwd><kwd>
                  <named-content content-type="order">Trichoptera</named-content>
                </kwd><kwd>
                  <named-content content-type="family">Leptoceridae</named-content>
                </kwd></kwd-group><mixed-citation publication-type="journal"><person-group><name><surname>Rasmussen</surname><given-names>Andrew K.</given-names></name><name><surname>Denson</surname><given-names>Dana R.</given-names></name><name><surname>Orfinger</surname><given-names>Alexander B.</given-names></name><name><surname>Harris</surname><given-names>Steven C.</given-names></name></person-group><article-title>﻿Diversity and distribution of the <tp:taxon-name><tp:taxon-name-part taxon-name-part-type="order">Trichoptera</tp:taxon-name-part></tp:taxon-name> of Florida, United States, with descriptions of five new species</article-title><source>Zookeys</source><day>10</day><month>12</month><year>2025</year><volume>1263</volume><fpage>389</fpage><lpage>439</lpage><pub-id pub-id-type="doi">10.3897/zookeys.1263.147317</pub-id></mixed-citation></tp:treatment-meta><tp:nomenclature><label>﻿</label><tp:taxon-name><object-id xmlns:xlink="http://www.w3.org/1999/xlink" content-type="arpha" xlink:type="simple">BA399CFD-7D61-5651-AFF1-771EF9897FAA</object-id>
                <tp:taxon-name-part taxon-name-part-type="genus" reg="Oecetis">Oecetis</tp:taxon-name-part>
                <tp:taxon-name-part taxon-name-part-type="species" reg="densoni">densoni</tp:taxon-name-part>
                <object-id xmlns:xlink="http://www.w3.org/1999/xlink" content-type="zoobank" xlink:type="simple">https://zoobank.org/3CC2461F-82B2-418D-B200-FF00169DC29D</object-id>
              </tp:taxon-name><tp:taxon-authority>Rasmussen &amp; Harris</tp:taxon-authority><tp:taxon-status xmlns:xlink="http://www.w3.org/1999/xlink" xlink:type="simple">sp. nov.</tp:taxon-status><xref ref-type="fig" rid="F12">Figs 12</xref><xref ref-type="fig" rid="F13">, 13</xref><tp:nomenclature-citation-list><tp:nomenclature-citation><tp:taxon-name>
                    <tp:taxon-name-part taxon-name-part-type="genus" reg="Oecetis">Oecetis</tp:taxon-name-part>
                  </tp:taxon-name><comment>sp. nov. (<tp:taxon-name><tp:taxon-name-part taxon-name-part-type="genus" reg="Oecetis"/><tp:taxon-name-part taxon-name-part-type="uncertainty-rank">nr.</tp:taxon-name-part> <tp:taxon-name-part taxon-name-part-type="species" reg="cinerascens">cinerascens</tp:taxon-name-part></tp:taxon-name>); collection records, <xref ref-type="bibr" rid="B78">Rasmussen et al. (2008a)</xref>.</comment></tp:nomenclature-citation><tp:nomenclature-citation><tp:taxon-name>
                    <tp:taxon-name-part taxon-name-part-type="genus" reg="Oecetis">Oecetis</tp:taxon-name-part>
                  </tp:taxon-name><comment>sp. nov. (<tp:taxon-name><tp:taxon-name-part taxon-name-part-type="genus" reg="Oecetis"/><tp:taxon-name-part taxon-name-part-type="uncertainty-rank">nr.</tp:taxon-name-part> <tp:taxon-name-part taxon-name-part-type="species" reg="cinerascens">cinerascens</tp:taxon-name-part></tp:taxon-name>); collection records, <xref ref-type="bibr" rid="B22">Denson et al. (2016)</xref>.</comment></tp:nomenclature-citation></tp:nomenclature-citation-list></tp:nomenclature><tp:treatment-sec sec-type="type material" id="SECID0ETHBG"><title>Type material.</title><p><bold><italic>Holotype male</italic></bold> (<named-content xmlns:xlink="http://www.w3.org/1999/xlink" content-type="dwc:institutional_code" xlink:title="Carnegie Museum of Natural History" xlink:href="http://grbio.org/institution/carnegie-museum-natural-history" xlink:type="simple">CMNH</named-content>) • <bold>Florida, Lake County</bold>: Sellars Lake, Ocala National Forest, southeast lobe of lake, near canoe launch, 28 April 2007, D. Denson, A. Rasmussen, UV pan trap. <bold><italic>Paratypes</italic></bold> • Same data as holotype, 39 males, 1 female (<named-content xmlns:xlink="http://www.w3.org/1999/xlink" content-type="dwc:institutional_code" xlink:title="Clemson University Arthropod Collection" xlink:href="http://grbio.org/institution/clemson-university-arthropod-collection" xlink:type="simple">CUAC</named-content>) • unnamed lake, Ocala National Forest, jeep trail South off State Road 40, just East of Wildcat Lake, 17 May 2009, D. Denson, A. Rasmussen, UV pan trap, 84 males and 21 females (<named-content xmlns:xlink="http://www.w3.org/1999/xlink" content-type="dwc:institutional_code" xlink:title="Carnegie Museum of Natural History" xlink:href="http://grbio.org/institution/carnegie-museum-natural-history" xlink:type="simple">CMNH</named-content>); <bold>Marion County</bold> • Lake Delancy, Ocala National Forest, Lake Delancy campground, 27 April 2007, D. Denson, A. Rasmussen, UV pan trap, 14 males and 1 female (USNM) • Fore Lake, Ocala National Forest, Fore Lake Recreation Area, 16 May 2008, D. Denson, A. Rasmussen, UV pan trap, 6 males (<abbrev xmlns:xlink="http://www.w3.org/1999/xlink" xlink:title="Florida A&amp;M University Aquatic Insect Collection" id="ABBRID0ERIBG" xlink:type="simple">FAMU</abbrev>); <bold>Calhoun County</bold> • Wildcat Creek at State Road 20, <named-content xmlns:xlink="http://www.w3.org/1999/xlink" content-type="dwc:verbatimCoordinates" xlink:type="simple"><named-content content-type="geo-json" specific-use="{&#34;type&#34;:&#34;Point&#34;,&#34;coordinates&#34;:[-85.142778,30.426111]}" id="NCID0E1IBG" xlink:type="simple">30°25'34"N, 85°08'34"W</named-content></named-content>, 6 May 2011, D. Denson, 1 male (<abbrev xmlns:xlink="http://www.w3.org/1999/xlink" xlink:title="Florida A&amp;M University Aquatic Insect Collection" id="ABBRID0E6IBG" xlink:type="simple">FAMU</abbrev>) • Page Pond at Page Pond Assembly of God, <named-content xmlns:xlink="http://www.w3.org/1999/xlink" content-type="dwc:verbatimCoordinates" xlink:type="simple"><named-content content-type="geo-json" specific-use="{&#34;type&#34;:&#34;Point&#34;,&#34;coordinates&#34;:[-85.197500,30.539167]}" id="NCID0EGJBG" xlink:type="simple">30°32'21"N, 85°11'51"W</named-content></named-content>, 7 May 2011, D. Denson, UV pan trap, 6 males (<abbrev xmlns:xlink="http://www.w3.org/1999/xlink" xlink:title="Florida A&amp;M University Aquatic Insect Collection" id="ABBRID0ELJBG" xlink:type="simple">FAMU</abbrev>); <bold>Jackson County</bold> • Porter Pond at Pittman Hall Road, <named-content xmlns:xlink="http://www.w3.org/1999/xlink" content-type="dwc:verbatimCoordinates" xlink:type="simple"><named-content content-type="geo-json" specific-use="{&#34;type&#34;:&#34;Point&#34;,&#34;coordinates&#34;:[-85.276111,30.588056]}" id="NCID0EUJBG" xlink:type="simple">30°35'17"N, 85°16'34"W</named-content></named-content>, 20 May 2010, D. Denson, A. Rasmussen, UV pan trap, 1 male (<abbrev xmlns:xlink="http://www.w3.org/1999/xlink" xlink:title="Florida A&amp;M University Aquatic Insect Collection" id="ABBRID0EZJBG" xlink:type="simple">FAMU</abbrev>); <bold>Leon County</bold> • Lofton Ponds, Apalachicola National Forest, at Sam Allen Road, <named-content xmlns:xlink="http://www.w3.org/1999/xlink" content-type="dwc:verbatimCoordinates" xlink:type="simple"><named-content content-type="geo-json" specific-use="{&#34;type&#34;:&#34;Point&#34;,&#34;coordinates&#34;:[-84.390278,30.361111]}" id="NCID0ECKBG" xlink:type="simple">30°21'40"N, 84°23'25"W</named-content></named-content>, 24 April 2007, M. Heyn, A. Wilson, UV-Light, 1 male (<abbrev xmlns:xlink="http://www.w3.org/1999/xlink" xlink:title="Florida A&amp;M University Aquatic Insect Collection" id="ABBRID0EHKBG" xlink:type="simple">FAMU</abbrev>) • same as above except 25 June 2007, D. Denson, UV pan trap, 1 male (<abbrev xmlns:xlink="http://www.w3.org/1999/xlink" xlink:title="Florida A&amp;M University Aquatic Insect Collection" id="ABBRID0ELKBG" xlink:type="simple">FAMU</abbrev>); <bold>Liberty County</bold> • Camel Pond, Apalachicola National Forest, Camel Pond campground, Forest Road 105, <named-content xmlns:xlink="http://www.w3.org/1999/xlink" content-type="dwc:verbatimCoordinates" xlink:type="simple"><named-content content-type="geo-json" specific-use="{&#34;type&#34;:&#34;Point&#34;,&#34;coordinates&#34;:[-84.988889,30.276944]}" id="NCID0EUKBG" xlink:type="simple">30°16'37"N, 84°59'20"W</named-content></named-content>, 16 May 2006, R. Flowers, A. Rasmussen, B. Richard, Mercury-vapor light, 3 males (<named-content xmlns:xlink="http://www.w3.org/1999/xlink" content-type="dwc:institutional_code" xlink:title="University of Minnesota Insect Collection" xlink:href="http://grbio.org/institution/university-minnesota-insect-collection" xlink:type="simple">UMSP</named-content>); <bold>Washington County</bold> • Lucas Lake at boat landing, Lucas Lake Road, <named-content xmlns:xlink="http://www.w3.org/1999/xlink" content-type="dwc:verbatimCoordinates" xlink:type="simple"><named-content content-type="geo-json" specific-use="{&#34;type&#34;:&#34;Point&#34;,&#34;coordinates&#34;:[-85.690556,30.543611]}" id="NCID0ECLBG" xlink:type="simple">30°32'37"N, 85°41'26"W</named-content></named-content>, 17 April 2013, N. Miller, A. Rasmussen, UV pan trap, 4 males (<named-content xmlns:xlink="http://www.w3.org/1999/xlink" content-type="dwc:institutional_code" xlink:title="University of Minnesota Insect Collection" xlink:href="http://grbio.org/institution/university-minnesota-insect-collection" xlink:type="simple">UMSP</named-content>).</p></tp:treatment-sec><tp:treatment-sec sec-type="diagnosis" id="SECID0ELLBG"><title>Diagnosis.</title><p><italic><tp:taxon-name><tp:taxon-name-part taxon-name-part-type="genus" reg="Oecetis">Oecetis</tp:taxon-name-part> <tp:taxon-name-part taxon-name-part-type="species" reg="densoni">densoni</tp:taxon-name-part></tp:taxon-name></italic> sp. nov. belongs to the subgenus <tp:taxon-name><tp:taxon-name-part taxon-name-part-type="genus" reg="Oecetis"/><tp:taxon-name-part taxon-name-part-type="subgenus" reg="Pleurograpta">Pleurograpta</tp:taxon-name-part></tp:taxon-name>, defined by <xref ref-type="bibr" rid="B16">Chen (1993)</xref> based on males having a very short IX<sup>th</sup> tergum and long IX<sup>th</sup> sternum. The new species is most similar to <tp:taxon-name><tp:taxon-name-part taxon-name-part-type="genus" reg="Oecetis">Oecetis</tp:taxon-name-part> (<tp:taxon-name-part taxon-name-part-type="subgenus" reg="Pleurograpta">Pleurograpta</tp:taxon-name-part>) <tp:taxon-name-part taxon-name-part-type="species" reg="cinerascens">cinerascens</tp:taxon-name-part></tp:taxon-name> in general appearance and shared characteristics of the male and female genitalia. The male of <italic><tp:taxon-name><tp:taxon-name-part taxon-name-part-type="genus" reg="Oecetis">O.</tp:taxon-name-part> <tp:taxon-name-part taxon-name-part-type="species" reg="densoni">densoni</tp:taxon-name-part></tp:taxon-name></italic> sp. nov. and <italic><tp:taxon-name><tp:taxon-name-part taxon-name-part-type="genus" reg="Oecetis">O.</tp:taxon-name-part> <tp:taxon-name-part taxon-name-part-type="species" reg="cinerascens">cinerascens</tp:taxon-name-part></tp:taxon-name></italic> differ from most species in the subgenus by the presence of one or no paramere spines in the phallus, versus many paramere spines typical of the subgenus. The new species differs from <italic><tp:taxon-name><tp:taxon-name-part taxon-name-part-type="genus" reg="Oecetis">O.</tp:taxon-name-part> <tp:taxon-name-part taxon-name-part-type="species" reg="cinerascens">cinerascens</tp:taxon-name-part></tp:taxon-name></italic> in the absence of honeycomb sculpturing on the abdominal terga VI and VII and the dorsal margin of the inferior appendages having a less abrupt downturn midlength, as seen in lateral view. Females of both species have large circular gonopod plates with an anterior arcuate band of sclerotization and a posterior pair of concave sclerites. The new species female differs in having a more prominent mid-dorsal hump on segment IX and triangular preanal appendages versus in <italic><tp:taxon-name><tp:taxon-name-part taxon-name-part-type="genus" reg="Oecetis">O.</tp:taxon-name-part> <tp:taxon-name-part taxon-name-part-type="species" reg="cinerascens">cinerascens</tp:taxon-name-part></tp:taxon-name></italic> a much less produced mid-dorsal hump on segment IX and less prominent, broadly rounded preanal appendages (in lateral view).</p></tp:treatment-sec><tp:treatment-sec sec-type="description" id="SECID0EHOBG"><title>Description.</title><p>Fig. <xref ref-type="fig" rid="F12">12</xref>. Forewing length male 8.4–10.2 mm (mean = 9.1 mm, <italic>n</italic> = 10), female 7.8–8.9 mm (mean = 8.1 mm, <italic>n</italic> = 10). Forewing with transverse base of MA and MP stem crossveins aligned diagonally at approximately 60<sup>o</sup> angle, veins slightly darkened at forks. Nigma of fore and hind wings located near crossvein forks. In alcohol, head, wings, thorax, and legs reddish brown in males and grayish brown in females. Antennal scapes and pedicels reddish brown, flagella pale brown. Abdomen cream color, without honeycomb sculpturing on abdominal terga V–VIII.</p><fig id="F12" position="float" orientation="portrait"><object-id xmlns:xlink="http://www.w3.org/1999/xlink" content-type="doi" xlink:type="simple">10.3897/zookeys.1263.147317.figure12</object-id><object-id xmlns:xlink="http://www.w3.org/1999/xlink" content-type="arpha" xlink:type="simple">47A3E0A4-AF63-56B7-9539-A1778AA3F606</object-id><label>Figure 12.</label><caption><p><italic><tp:taxon-name><tp:taxon-name-part taxon-name-part-type="genus" reg="Oecetis">Oecetis</tp:taxon-name-part> <tp:taxon-name-part taxon-name-part-type="species" reg="densoni">densoni</tp:taxon-name-part></tp:taxon-name></italic> sp. nov. Wings, male: forewing, top; hind wing, bottom. Photographs by Alexander Orfinger.</p></caption><graphic xmlns:xlink="http://www.w3.org/1999/xlink" xlink:href="zookeys-1263-389_article-147317__-g012.jpg" position="float" orientation="portrait" xlink:type="simple" id="oo_1488197.jpg"><uri content-type="original_file" xlink:type="simple">https://binary.pensoft.net/fig/1488197</uri></graphic></fig><p><bold><italic>Male genitalia</italic>.</bold> Fig. <xref ref-type="fig" rid="F13">13A–D</xref>. Segment IX narrow dorsally, widened dorsolaterally, posterior margin somewhat angulate in lateral view, ventrally with thick line of sclerotization separating posterior sternal area; in dorsal view sclerotized papillae resembling rabbit ears posteriorly; in ventral view each posterolateral corner with line of heavy sclerotization diagonally directed anterad. Preanal appendages ovoid in lateral view, digitate in dorsal view, flared posterolaterally. Segment X consisting of sclerotized mid-dorsal process subequal in length to preanal appendages, subtended on each side by longer membranous ventral process; in lateral view dorsal process arising from under base of preanal appendage, ventral process curved posteroventally, far surpassing dorsal process; in dorsal view apical margin of dorsal process variable among populations, grading from entire to deeply incised. Inferior appendages symmetric; in lateral view base with dorsomesal point, dorsal margin irregularly scalloped anteriorly, posteriorly angled downward and smoothly tapered, apically upturned; in dorsal view ridge separating lateral area from excavated mesal area; in ventral view mesal margins scalloped, slightly concave, outer margins parallel basally, distally tapered, curved inward. Phallus without paramere spines; in lateral view phallobase sharply angled anteriorly, rectangular along mid-length, sharply downturned distally with lip upturned apically, tear drop-shaped phallotremal sclerite near ventral downturn of phallobase dorsal margin.</p><fig id="F13" position="float" orientation="portrait"><object-id xmlns:xlink="http://www.w3.org/1999/xlink" content-type="doi" xlink:type="simple">10.3897/zookeys.1263.147317.figure13</object-id><object-id xmlns:xlink="http://www.w3.org/1999/xlink" content-type="arpha" xlink:type="simple">E28E1718-80F9-5B8D-98BE-6C3DAC549AE1</object-id><label>Figure 13.</label><caption><p><italic><tp:taxon-name><tp:taxon-name-part taxon-name-part-type="genus" reg="Oecetis">Oecetis</tp:taxon-name-part> <tp:taxon-name-part taxon-name-part-type="species" reg="densoni">densoni</tp:taxon-name-part></tp:taxon-name></italic> sp. nov. Male genitalia: <bold>A</bold> lateral <bold>B</bold> dorsal, showing variation in the dorsal process of segment X <bold>C</bold> segment IX and inferior appendages, ventral <bold>D</bold> phallus, lateral. Female genitalia: <bold>E</bold> lateral <bold>F</bold> dorsal <bold>G</bold> ventral, showing internal bursa copulatrix. Abbreviations: dp. = dorsal process of segment X; inf. = inferior appendage; lam. = lamella; pap. = papillae; pre. = preanal appendage; psc. = phallotremal sclerite; vp = ventral process of segment X.</p></caption><graphic xmlns:xlink="http://www.w3.org/1999/xlink" xlink:href="zookeys-1263-389_article-147317__-g013.jpg" position="float" orientation="portrait" xlink:type="simple" id="oo_1488198.jpg"><uri content-type="original_file" xlink:type="simple">https://binary.pensoft.net/fig/1488198</uri></graphic></fig><p><bold><italic>Female genitalia</italic>.</bold> Fig. <xref ref-type="fig" rid="F13">13E–G</xref>. Segment IX in lateral view narrow, truncate posteroventral extension above concave emargination; in dorsal view broadly rounded median hump with rabbit ear-like papillae produced posteriorly; in ventral view posterolateral corners each with triangular projection with sclerotized line connecting apex to perpendicular sclerotized line at base. Preanal appendages prominent, subtriangular in both lateral and dorsal views. Lamellae ovate in lateral view; in ventral view each with ear-like projection. Gonopod plate (sternum IX) in ventral view large, subcircular with anterior arcuate band of sclerotization, posterior pair of concave sclerites. Bursa copulatrix [spermathecal sclerite of <xref ref-type="bibr" rid="B16">Chen (1993)</xref>] in ventral view with median elongate ring surrounded by deltoid sclerite anteriorly, posterior margin sclerotized forming inverted V.</p><p><bold>Larva and pupa.</bold> Unknown. Based on the high similarity of adults of <italic><tp:taxon-name><tp:taxon-name-part taxon-name-part-type="genus" reg="Oecetis">Oecetis</tp:taxon-name-part> <tp:taxon-name-part taxon-name-part-type="species" reg="densoni">densoni</tp:taxon-name-part></tp:taxon-name></italic> sp. nov. with <italic><tp:taxon-name><tp:taxon-name-part taxon-name-part-type="genus" reg="Oecetis">O.</tp:taxon-name-part> <tp:taxon-name-part taxon-name-part-type="species" reg="cinerascens">cinerascens</tp:taxon-name-part></tp:taxon-name></italic> and the collection of the two species from similar lake habitats in Florida, the larva of the new species is likely to also be similar to <italic><tp:taxon-name><tp:taxon-name-part taxon-name-part-type="genus" reg="Oecetis">O.</tp:taxon-name-part> <tp:taxon-name-part taxon-name-part-type="species" reg="cinerascens">cinerascens</tp:taxon-name-part></tp:taxon-name></italic>, as described and illustrated by <xref ref-type="bibr" rid="B26">Floyd (1995)</xref>.</p></tp:treatment-sec><tp:treatment-sec sec-type="distribution" id="SECID0EYSBG"><title>Distribution.</title><p><italic><tp:taxon-name><tp:taxon-name-part taxon-name-part-type="genus" reg="Oecetis">Oecetis</tp:taxon-name-part> <tp:taxon-name-part taxon-name-part-type="species" reg="densoni">densoni</tp:taxon-name-part></tp:taxon-name></italic> sp. nov. appears to be endemic to Florida’s clear lakes and ponds where its known geographic range extends from the Ocala National Forest northward into the Florida panhandle as far west as Washington County.</p></tp:treatment-sec><tp:treatment-sec sec-type="etymology" id="SECID0EJTBG"><title>Etymology.</title><p>This species is named in honor of Dana R. Denson, who helped discover the species and has contributed greatly to the study and protection of <tp:taxon-name><tp:taxon-name-part taxon-name-part-type="order">Trichoptera</tp:taxon-name-part></tp:taxon-name> biodiversity in Florida.</p></tp:treatment-sec><tp:treatment-sec sec-type="DNA Barcoding" id="SECID0EUTBG"><title>DNA Barcoding.</title><p>To visualize putative phylogenetic relationships, a Neighbor Joining (<abbrev xmlns:xlink="http://www.w3.org/1999/xlink" xlink:title="Neighbor Joining" id="ABBRID0E1TBG" xlink:type="simple">NJ</abbrev>) tree was constructed (Suppl. material <xref ref-type="supplementary-material" rid="S3">3</xref>) based on barcoding sequences of mitochondrial cytochrome oxidase I (<abbrev xmlns:xlink="http://www.w3.org/1999/xlink" xlink:title="mitochondrial cytochrome oxidase I" id="ABBRID0ECUBG" xlink:type="simple">COI</abbrev>) nucleotides using the built-in tree-builder of the Barcode of Life Database (<abbrev xmlns:xlink="http://www.w3.org/1999/xlink" xlink:title="Barcode of Life Database" id="ABBRID0EGUBG" xlink:type="simple">BOLD</abbrev>) using Florida specimens examined in the course of this study. Based on this tree and morphological affinity, <italic><tp:taxon-name><tp:taxon-name-part taxon-name-part-type="genus" reg="Oecetis">O.</tp:taxon-name-part> <tp:taxon-name-part taxon-name-part-type="species" reg="cinerascens">cinerascens</tp:taxon-name-part></tp:taxon-name></italic> (Hagen) is hypothesized to be the sister species of <italic><tp:taxon-name><tp:taxon-name-part taxon-name-part-type="genus" reg="Oecetis">Oecetis</tp:taxon-name-part> <tp:taxon-name-part taxon-name-part-type="species" reg="densoni">densoni</tp:taxon-name-part></tp:taxon-name></italic> sp. nov. For <italic><tp:taxon-name><tp:taxon-name-part taxon-name-part-type="genus" reg="Oecetis">O.</tp:taxon-name-part> <tp:taxon-name-part taxon-name-part-type="species" reg="densoni">densoni</tp:taxon-name-part></tp:taxon-name></italic> sp. nov. and <italic><tp:taxon-name><tp:taxon-name-part taxon-name-part-type="genus" reg="Oecetis">O.</tp:taxon-name-part> <tp:taxon-name-part taxon-name-part-type="species" reg="cinerascens">cinerascens</tp:taxon-name-part></tp:taxon-name></italic>, pairwise divergence distances (p-distances) of <abbrev xmlns:xlink="http://www.w3.org/1999/xlink" xlink:title="mitochondrial cytochrome oxidase I" id="ABBRID0EWVBG" xlink:type="simple">COI</abbrev> sequences were calculated in MEGA11 (<xref ref-type="bibr" rid="B91">Tamura et al. 2021</xref>) using the Kimura 2-parameter evolution model (<abbrev xmlns:xlink="http://www.w3.org/1999/xlink" xlink:title="Kimura 2-parameter evolution model" id="ABBRID0E5VBG" xlink:type="simple">K2P</abbrev>) (<xref ref-type="bibr" rid="B50">Kimura 1980</xref>) and pairwise deletion of missing sites. Sequences were mined from <abbrev xmlns:xlink="http://www.w3.org/1999/xlink" xlink:title="Barcode of Life Database" id="ABBRID0EGWBG" xlink:type="simple">BOLD</abbrev> and include both available <italic><tp:taxon-name><tp:taxon-name-part taxon-name-part-type="genus" reg="Oecetis">Oecetis</tp:taxon-name-part> <tp:taxon-name-part taxon-name-part-type="species" reg="densoni">densoni</tp:taxon-name-part></tp:taxon-name></italic> sp. nov. sequences from specimens included in the present study (<abbrev xmlns:xlink="http://www.w3.org/1999/xlink" xlink:title="Barcode of Life Database" id="ABBRID0EVWBG" xlink:type="simple">BOLD</abbrev><ext-link xmlns:xlink="http://www.w3.org/1999/xlink" xlink:href="https://portal.boldsystems.org/record/FLCAD120-09" ext-link-type="uri" xlink:type="simple">FLCAD120-09</ext-link> and <ext-link xmlns:xlink="http://www.w3.org/1999/xlink" xlink:href="https://portal.boldsystems.org/record/FLCAD140-09" ext-link-type="uri" xlink:type="simple">FLCAD140-09</ext-link>) as well as specimens of <italic><tp:taxon-name><tp:taxon-name-part taxon-name-part-type="genus" reg="Oecetis">O.</tp:taxon-name-part> <tp:taxon-name-part taxon-name-part-type="species" reg="cinerascens">cinerascens</tp:taxon-name-part></tp:taxon-name></italic> from the Ocala National Forest (<ext-link xmlns:xlink="http://www.w3.org/1999/xlink" xlink:href="https://portal.boldsystems.org/record/FLCAD130-09" ext-link-type="uri" xlink:type="simple">FLCAD130-09</ext-link>), northwest Florida (<ext-link xmlns:xlink="http://www.w3.org/1999/xlink" xlink:href="https://portal.boldsystems.org/record/FLCAD148-09" ext-link-type="uri" xlink:type="simple">FLCAD148-09</ext-link> and <ext-link xmlns:xlink="http://www.w3.org/1999/xlink" xlink:href="https://portal.boldsystems.org/record/FLCAD056-08" ext-link-type="uri" xlink:type="simple">FLCAD056-08</ext-link>), and Virginia (<ext-link xmlns:xlink="http://www.w3.org/1999/xlink" xlink:href="https://portal.boldsystems.org/record/PKCAD021-07" ext-link-type="uri" xlink:type="simple">PKCAD021-07</ext-link>), to account for population-level genetic variation. Nucleotide sequences were aligned using ClustalW using default settings (<xref ref-type="bibr" rid="B55">Larkin et al. 2007</xref>). All <abbrev xmlns:xlink="http://www.w3.org/1999/xlink" xlink:title="mitochondrial cytochrome oxidase I" id="ABBRID0EGYBG" xlink:type="simple">COI</abbrev> sequences used consist of 658 bp and were generated from vouchered specimens identified by taxonomic experts. Interspecific pairwise p-distance between <italic><tp:taxon-name><tp:taxon-name-part taxon-name-part-type="genus" reg="Oecetis">O.</tp:taxon-name-part> <tp:taxon-name-part taxon-name-part-type="species" reg="densoni">densoni</tp:taxon-name-part></tp:taxon-name></italic> sp. nov. and <italic><tp:taxon-name><tp:taxon-name-part taxon-name-part-type="genus" reg="Oecetis">O.</tp:taxon-name-part> <tp:taxon-name-part taxon-name-part-type="species" reg="cinerascens">cinerascens</tp:taxon-name-part></tp:taxon-name></italic> ranged from 6.4% to 6.9% (Suppl. material <xref ref-type="supplementary-material" rid="S2">2</xref>). These values are substantially larger than intraspecific p-distance ranges for <italic><tp:taxon-name><tp:taxon-name-part taxon-name-part-type="genus" reg="Oecetis">O.</tp:taxon-name-part> <tp:taxon-name-part taxon-name-part-type="species" reg="densoni">densoni</tp:taxon-name-part></tp:taxon-name></italic> sp. nov. (0.08%) and <italic><tp:taxon-name><tp:taxon-name-part taxon-name-part-type="genus" reg="Oecetis">O.</tp:taxon-name-part> <tp:taxon-name-part taxon-name-part-type="species" reg="cinerascens">cinerascens</tp:taxon-name-part></tp:taxon-name></italic> (0.2% to 0.5%), demonstrating a clear barcoding gap indicative of significant genetic differentiation between the congeners.</p></tp:treatment-sec><tp:treatment-sec sec-type="remarks" id="SECID0E1ZBG"><title>Remarks.</title><p>The presence of honeycomb sculpturing on abdominal terga V–VIII has been used to place <tp:taxon-name><tp:taxon-name-part taxon-name-part-type="genus" reg="Oecetis">Oecetis</tp:taxon-name-part> (<tp:taxon-name-part taxon-name-part-type="subgenus" reg="Pleurograpta">Pleurograpta</tp:taxon-name-part>)</tp:taxon-name> species in the <tp:taxon-name><tp:taxon-name-part taxon-name-part-type="order">Testacea</tp:taxon-name-part></tp:taxon-name> species group (<xref ref-type="bibr" rid="B16">Chen 1993</xref>). However, phylogenetic analysis by <xref ref-type="bibr" rid="B73">Quinteiro and Almeida (2021)</xref> of Neotropical <italic><tp:taxon-name><tp:taxon-name-part taxon-name-part-type="genus" reg="Oecetis">Oecetis</tp:taxon-name-part></tp:taxon-name></italic> suggested that the <tp:taxon-name><tp:taxon-name-part taxon-name-part-type="order">Testacea</tp:taxon-name-part></tp:taxon-name> species group is paraphyletic and that the honeycomb sculpturing of the abdominal terga probably originated more than once due to convergent evolution. In this study, the other <tp:taxon-name><tp:taxon-name-part taxon-name-part-type="order">Testacea</tp:taxon-name-part></tp:taxon-name> species group members found in Florida, <italic><tp:taxon-name><tp:taxon-name-part taxon-name-part-type="genus" reg="Oecetis">Oecetis</tp:taxon-name-part> <tp:taxon-name-part taxon-name-part-type="species" reg="georgia">georgia</tp:taxon-name-part></tp:taxon-name></italic> and <italic><tp:taxon-name><tp:taxon-name-part taxon-name-part-type="genus" reg="Oecetis">O.</tp:taxon-name-part> <tp:taxon-name-part taxon-name-part-type="species" reg="persimilis">persimilis</tp:taxon-name-part></tp:taxon-name></italic>, were shown to be closely related to each other (Suppl. material <xref ref-type="supplementary-material" rid="S3">3</xref>) but in a separate clade from <italic><tp:taxon-name><tp:taxon-name-part taxon-name-part-type="genus" reg="Oecetis">O.</tp:taxon-name-part> <tp:taxon-name-part taxon-name-part-type="species" reg="cinerascens">cinerascens</tp:taxon-name-part></tp:taxon-name></italic> and <italic><tp:taxon-name><tp:taxon-name-part taxon-name-part-type="genus" reg="Oecetis">O.</tp:taxon-name-part> <tp:taxon-name-part taxon-name-part-type="species" reg="densoni">densoni</tp:taxon-name-part></tp:taxon-name></italic> sp. nov. This is further evidence that honeycomb sculpturing is of limited use for placement of species into monophyletic groupings. Additionally, the presence of abdominal tergal sculpturing in <italic><tp:taxon-name><tp:taxon-name-part taxon-name-part-type="genus" reg="Oecetis">O.</tp:taxon-name-part> <tp:taxon-name-part taxon-name-part-type="species" reg="cinerascens">cinerascens</tp:taxon-name-part></tp:taxon-name></italic> and the absence of it in <italic><tp:taxon-name><tp:taxon-name-part taxon-name-part-type="genus" reg="Oecetis">O.</tp:taxon-name-part> <tp:taxon-name-part taxon-name-part-type="species" reg="densoni">densoni</tp:taxon-name-part></tp:taxon-name></italic> sp. nov, along with the relatively high degree of genetic and morphological similarities between the two species, further underscore the probable high evolutionary plasticity of abdominal tergal sculpturing in <tp:taxon-name><tp:taxon-name-part taxon-name-part-type="order">Trichoptera</tp:taxon-name-part></tp:taxon-name>.</p></tp:treatment-sec><tp:treatment-sec><!--Section generated to contain objects referenced in tp:taxon-treatment.--><supplementary-material xmlns:xlink="http://www.w3.org/1999/xlink" id="S3" position="float" orientation="portrait" xlink:type="simple"><object-id content-type="doi" xlink:type="simple">10.3897/zookeys.1263.147317.suppl3</object-id><object-id content-type="arpha" xlink:type="simple">9FAE1118-73C1-5349-8193-3C3381C1C9E6</object-id><label>Supplementary material 3</label><caption><p>Neighbor Joining tree for mtCOI barcoding sequence data of <italic><tp:taxon-name><tp:taxon-name-part taxon-name-part-type="genus" reg="Oecetis">Oecetis</tp:taxon-name-part></tp:taxon-name></italic> species examined during the course of this study</p></caption><statement content-type="dataType"><label>Data type</label><p>tif</p></statement><statement content-type="notes"><label>Explanation note</label><p>Scale bar indicates genetic distance.</p></statement><media xlink:href="zookeys-1263-389_article-147317__-s003.tif" mimetype="image" mime-subtype="tiff" position="float" orientation="portrait" xlink:type="simple" id="oo_1488201.tif"><uri content-type="original_file" xlink:type="simple">https://binary.pensoft.net/file/1488201</uri></media><permissions><license xlink:type="simple"><license-p>This dataset is made available under the Open Database License (http://opendatacommons.org/licenses/odbl/1.0/). The Open Database License (ODbL) is a license agreement intended to allow users to freely share, modify, and use this Dataset while maintaining this same freedom for others, provided that the original source and author(s) are credited.</license-p></license></permissions><attrib specific-use="authors">Andrew K. Rasmussen, Dana R. Denson, Alexander B. Orfinger, Steven C. Harris</attrib></supplementary-material><supplementary-material xmlns:xlink="http://www.w3.org/1999/xlink" id="S2" position="float" orientation="portrait" xlink:type="simple"><object-id content-type="doi" xlink:type="simple">10.3897/zookeys.1263.147317.suppl2</object-id><object-id content-type="arpha" xlink:type="simple">AC476053-0D13-5837-8A14-DCEB1F1F3787</object-id><label>Supplementary material 2</label><caption><p>Pairwise genetic divergence (p-distance) between <italic><tp:taxon-name><tp:taxon-name-part taxon-name-part-type="genus" reg="Oecetis">Oecetis</tp:taxon-name-part> <tp:taxon-name-part taxon-name-part-type="species" reg="densoni">densoni</tp:taxon-name-part></tp:taxon-name></italic> sp. nov. and <italic><tp:taxon-name><tp:taxon-name-part taxon-name-part-type="genus" reg="Oecetis">O.</tp:taxon-name-part> <tp:taxon-name-part taxon-name-part-type="species" reg="cinerascens">cinerascens</tp:taxon-name-part></tp:taxon-name></italic> (Hagen)</p></caption><statement content-type="dataType"><label>Data type</label><p>docx</p></statement><media xlink:href="zookeys-1263-389_article-147317__-s002.docx" mimetype="application" mime-subtype="vnd.openxmlformats-officedocument.wordprocessingml.document" position="float" orientation="portrait" xlink:type="simple" id="oo_1488200.docx"><uri content-type="original_file" xlink:type="simple">https://binary.pensoft.net/file/1488200</uri></media><permissions><license xlink:type="simple"><license-p>This dataset is made available under the Open Database License (http://opendatacommons.org/licenses/odbl/1.0/). The Open Database License (ODbL) is a license agreement intended to allow users to freely share, modify, and use this Dataset while maintaining this same freedom for others, provided that the original source and author(s) are credited.</license-p></license></permissions><attrib specific-use="authors">Andrew K. Rasmussen, Dana R. Denson, Alexander B. Orfinger, Steven C. Harris</attrib></supplementary-material></tp:treatment-sec><ref-list><ref id="B78"><mixed-citation xmlns:xlink="http://www.w3.org/1999/xlink" xlink:type="simple"><person-group><name name-style="western"><surname>Rasmussen</surname><given-names>AK</given-names></name><name name-style="western"><surname>Denson</surname><given-names>DR</given-names></name><name name-style="western"><surname>Harris</surname><given-names>SC</given-names></name></person-group> (<year>2008a</year>) <source>Status of caddisflies (<tp:taxon-name><tp:taxon-name-part taxon-name-part-type="class">Insecta</tp:taxon-name-part></tp:taxon-name>: <tp:taxon-name><tp:taxon-name-part taxon-name-part-type="order">Trichoptera</tp:taxon-name-part></tp:taxon-name>) in greatest conservation need in Florida.</source><publisher-name>Florida Fish and Wildlife Conservation Commission</publisher-name>, <publisher-loc>Tallahassee, Florida</publisher-loc>, <size units="page">56 pp</size>.</mixed-citation></ref><ref id="B22"><mixed-citation xmlns:xlink="http://www.w3.org/1999/xlink" xlink:type="simple"><person-group><name name-style="western"><surname>Denson</surname><given-names>DR</given-names></name><name name-style="western"><surname>Rasmussen</surname><given-names>AK</given-names></name><name name-style="western"><surname>Harris</surname><given-names>SC</given-names></name></person-group> (<year>2016</year>) <article-title>Caddisflies (<tp:taxon-name><tp:taxon-name-part taxon-name-part-type="class">Insecta</tp:taxon-name-part></tp:taxon-name>: <tp:taxon-name><tp:taxon-name-part taxon-name-part-type="order">Trichoptera</tp:taxon-name-part></tp:taxon-name>) of the Chipola River basin in Florida and southeast Alabama, USA: a faunistic survey.</article-title><source>Check List</source><volume>12</volume>(<issue>4</issue>): <fpage>1</fpage>–<lpage>19</lpage>. <ext-link xlink:href="10.15560/12.4.1936" ext-link-type="doi" xlink:type="simple">https://doi.org/10.15560/12.4.1936</ext-link></mixed-citation></ref><ref id="B16"><mixed-citation xmlns:xlink="http://www.w3.org/1999/xlink" xlink:type="simple"><person-group><name name-style="western"><surname>Chen</surname><given-names>YE</given-names></name></person-group> (<year>1993</year>) <source>Revision of the <italic><tp:taxon-name><tp:taxon-name-part taxon-name-part-type="genus">Oecetis</tp:taxon-name-part></tp:taxon-name></italic> (<tp:taxon-name><tp:taxon-name-part taxon-name-part-type="order">Trichoptera</tp:taxon-name-part></tp:taxon-name>: <tp:taxon-name><tp:taxon-name-part taxon-name-part-type="family">Leptoceridae</tp:taxon-name-part></tp:taxon-name>) of the world.</source><publisher-name>PhD Thesis</publisher-name>, <publisher-loc>Clemson University</publisher-loc>, <size units="page">704 pp</size>.</mixed-citation></ref><ref id="B26"><mixed-citation xmlns:xlink="http://www.w3.org/1999/xlink" xlink:type="simple"><person-group><name name-style="western"><surname>Floyd</surname><given-names>MA</given-names></name></person-group> (<year>1995</year>) <article-title>Larvae of the caddisfly genus <italic><tp:taxon-name><tp:taxon-name-part taxon-name-part-type="genus">Oecetis</tp:taxon-name-part></tp:taxon-name></italic> (<tp:taxon-name><tp:taxon-name-part taxon-name-part-type="order">Trichoptera</tp:taxon-name-part></tp:taxon-name>: <tp:taxon-name><tp:taxon-name-part taxon-name-part-type="family">Leptoceridae</tp:taxon-name-part></tp:taxon-name>) in North America.</article-title><source>Bulletin of the Ohio Biological Survey</source><volume>10</volume>(<issue>3</issue>): <fpage>1</fpage>–<lpage>85</lpage>.</mixed-citation></ref><ref id="B91"><mixed-citation xmlns:xlink="http://www.w3.org/1999/xlink" xlink:type="simple"><person-group><name name-style="western"><surname>Tamura</surname><given-names>K</given-names></name><name name-style="western"><surname>Stecher</surname><given-names>G</given-names></name><name name-style="western"><surname>Kumar</surname><given-names>S</given-names></name></person-group> (<year>2021</year>) <article-title>MEGA 11: Molecular Evolutionary Genetics Analysis Version 11.</article-title><source>Molecular Biology and Evolution</source><volume>38</volume>(<issue>7</issue>): <fpage>3022</fpage>–<lpage>3027</lpage>. <ext-link xlink:href="10.1093/molbev/msab120" ext-link-type="doi" xlink:type="simple">https://doi.org/10.1093/molbev/msab120</ext-link></mixed-citation></ref><ref id="B50"><mixed-citation xmlns:xlink="http://www.w3.org/1999/xlink" xlink:type="simple"><person-group><name name-style="western"><surname>Kimura</surname><given-names>M</given-names></name></person-group> (<year>1980</year>) <article-title>A simple method for estimating evolutionary rates of base substitutions through comparative studies of nucleotide sequences.</article-title><source>Journal of Molecular Evolution</source><volume>16</volume>: <fpage>111</fpage>–<lpage>120</lpage>. <ext-link xlink:href="10.1007/BF01731581" ext-link-type="doi" xlink:type="simple">https://doi.org/10.1007/BF01731581</ext-link></mixed-citation></ref><ref id="B55"><mixed-citation xmlns:xlink="http://www.w3.org/1999/xlink" xlink:type="simple"><person-group><name name-style="western"><surname>Larkin</surname><given-names>MA</given-names></name><name name-style="western"><surname>Blackshields</surname><given-names>G</given-names></name><name name-style="western"><surname>Brown</surname><given-names>NP</given-names></name><name name-style="western"><surname>Chenna</surname><given-names>R</given-names></name><name name-style="western"><surname>McGettigan</surname><given-names>PA</given-names></name><name name-style="western"><surname>McWilliam</surname><given-names>H</given-names></name><name name-style="western"><surname>Valentin</surname><given-names>F</given-names></name><name name-style="western"><surname>Wallace</surname><given-names>IM</given-names></name><name name-style="western"><surname>Wilm</surname><given-names>A</given-names></name><name name-style="western"><surname>Lopez</surname><given-names>R</given-names></name><name name-style="western"><surname>Thompson</surname><given-names>JD</given-names></name><name name-style="western"><surname>Gibson</surname><given-names>TJ</given-names></name><name name-style="western"><surname>Higgins</surname><given-names>DG</given-names></name></person-group> (<year>2007</year>) <article-title>Clustal W and Clustal X version 2.0.</article-title><source>Bioinformatics</source><volume>23</volume>: <fpage>2947</fpage>–<lpage>2948</lpage>. <ext-link xlink:href="10.1093/bioinformatics/btm404" ext-link-type="doi" xlink:type="simple">https://doi.org/10.1093/bioinformatics/btm404</ext-link></mixed-citation></ref><ref id="B73"><mixed-citation xmlns:xlink="http://www.w3.org/1999/xlink" xlink:type="simple"><person-group><name name-style="western"><surname>Quinteiro</surname><given-names>FB</given-names></name><name name-style="western"><surname>Almeida</surname><given-names>EA</given-names></name></person-group> (<year>2021</year>) <article-title>Systematics of Neotropical <italic><tp:taxon-name><tp:taxon-name-part taxon-name-part-type="genus">Oecetis</tp:taxon-name-part></tp:taxon-name></italic> McLachlan, 1877 (<tp:taxon-name><tp:taxon-name-part taxon-name-part-type="order">Trichoptera</tp:taxon-name-part></tp:taxon-name>: <tp:taxon-name><tp:taxon-name-part taxon-name-part-type="family">Leptoceridae</tp:taxon-name-part></tp:taxon-name>): when the taxonomy and phylogeny meet.</article-title><source>Zoologischer Anzeiger</source><volume>293</volume>: <fpage>233</fpage>–<lpage>246</lpage>. <ext-link xlink:href="10.1016/j.jcz.2021.06.005" ext-link-type="doi" xlink:type="simple">https://doi.org/10.1016/j.jcz.2021.06.005</ext-link></mixed-citation></ref></ref-list></tp:taxon-treatment>
