# Supplementary material for: ﻿Diversity and distribution of the Trichoptera of Florida, United States, with descriptions of five new species
Source: Zookeys. 2025 Dec 10;1263:389–439. doi: 10.3897/zookeys.1263.147317 (PMC12712626; doi:10.3897/zookeys.1263.147317)
Supplement: Supplementary material 1 — Checklist of Florida Trichoptera: presence by county matrix [file zookeys-1263-389_article-147317__-s001.xlsx]

## Sheet: Sheet1
Supplementary Table 1. Checklist of Florida Trichoptera: presence by county matrix. ⌂ = Florida endemic; * = new state record. Highlighted in bold font are species with the primary type specimen from Florida (see References for full citation of authorship).
	County	Escambia	Santa Rosa	Okaloosa	Walton	Holmes	Washington	Bay	Jackson	Calhoun	Gulf	Gadsden	Liberty	Franklin	Leon	Wakulla	Jefferson	Madison	Taylor	Hamilton	Suwannee	Lafayette	Dixie	Columbia	Baker	Nassau	Duval	Union	Clay	St. Johns	Bradford	Gilchrist	Alachua	Putnam	Flagler	Levy	Marion	Volusia	Citrus	Sumter	Lake	Hernando	Orange	Seminole	Brevard	Pasco	Pinellas	Hillsborough	Polk
Caddisflies of Florida	Total No. Counties	1	2	3	4	5	6	7	8	9	10	11	12	13	14	15	16	17	18	19	20	21	22	23	24	25	26	27	28	29	30	31	32	33	34	35	36	37	38	39	40	41	42	43	44	45	46	47	48
Phylocentropus carolinus Carpenter, 1933	11	1		1	1	1	1	1	1	1	1	1	1
Phylocentropus lucidus (Hagen, 1861)	3								1			1	1
Phylocentropus placidus (Banks, 1905)	29	1	1	1	1	1	1		1	1	1	1	1	1	1	1	1							1	1	1	1	1	1	1	1	1	1	1	1	1	1
Cheumatopsyche analis (Banks, 1903)	38	1	1	1	1	1	1		1	1		1	1		1	1	1	1	1	1		1	1	1	1			1	1	1	1		1	1	1		1	1			1		1	1		1		1
Cheumatopsyche burksi Ross, 1941	35		1	1		1					1	1			1	1							1	1					1			1	1	1		1	1	1		1	1	1	1	1		1		1	1
Cheumatopsyche campyla Ross, 1938	3								1			1	1
Cheumatopsyche edista Gordon, 1974	11			1	1	1	1	1	1	1		1	1													1								1
Cheumatopsyche gordonae Lago & Harris, 1983	3		1	1	1
Cheumatopsyche minuscula (Banks, 1907)	2								1	1
Cheumatopsyche pasella Ross, 1941	15	1	1	1	1	1	1	1	1	1		1	1	1				1		1					1
Cheumatopsyche petersi Ross et al., 1971	4	1	1	1	1
Cheumatopsyche pinaca Ross, 1941	34	1	1	1		1	1	1	1	1	1	1	1		1	1	1	1	1	1		1	1	1	1				1	1	1	1	1	1	1	1	1	1			1		1	1
Cheumatopsyche virginica Denning, 1949	26	1	1	1	1		1		1	1	1	1	1	1	1					1				1	1	1			1				1	1			1			1	1			1					1
Diplectrona modesta Banks, 1908	14	1	1	1	1		1	1	1	1		1	1		1		1								1				1
Hydropsyche alabama Lago & Harris, 1991	3						1		1	1
Hydropsyche betteni Ross, 1938	5									1		1	1		1		1
Hydropsyche decalda Ross, 1947	18		1	1	1		1	1	1	1		1	1		1		1					1			1				1				1	1										1
Hydropsyche elissoma Ross, 1947	13	1	1	1	1		1	1	1	1	1	1	1				1								1
Hydropsyche incommoda Hagen, 1861	21	1	1	1	1	1		1	1	1	1	1	1	1	1	1	1		1		1					1							1													1
Hydropsyche mississippiensis Flint, 1972	8	1			1	1	1		1			1		1								1
Hydropsyche simulans Ross, 1938	35	1	1	1	1	1			1	1	1	1	1		1	1	1	1	1	1	1	1	1	1					1		1	1	1	1		1	1				1			1		1		1	1
Hydropsyche sp. in Lago & Harris, 2006	1												0
Hydropsyche sparna Ross, 1938	1	1
Macrostemum carolina (Banks, 1909)	24	1	1	1	1	1	1	1	1	1	1	1	1	1	1	1		1		1	1			1	1								1	1		1	1
Potamyia flava (Hagen, 1861)	4								1	1		1	1
Chimarra aterrima Hagen, 1861	19		1	1	1	1	1	1	1	1		1	1		1		1		1		1	1							1				1	1			1
Chimarra falculata Lago & Harris, 1987	10	1	1	1	1		1	1	1	1		1	1
Chimarra florida Ross, 1944	34	1	1	1	1		1	1	1	1	1	1	1	1		1		1		1		1	1		1	1		1	1		1		1	1	1			1		1	1			1		1			1
Chimarra moselyi Denning, 1948	31	1	1	1	1	1			1	1	1	1	1		1	1	1	1	1	1	1	1	1	1					1		1	1	1	1		1	1				1			1		1		1
Chimarra obscura (Walker, 1852)	9	1			1				1	1	1	1	1											1									1
Wormaldia moesta (Banks, 1914)	4		1	1	1				1
Cernotina calcea Ross, 1938	46	1	1	1	1	1	1		1	1	1	1	1	1	1	1	1	1	1	1	1	1	1	1	1	1		1	1		1	1	1	1		1	1	1	1		1	1				1		1	1
Cernotina spicata Ross, 1938	37	1	1	1	1	1	1		1	1		1	1	1	1	1	1	1				1			1			1	1				1	1			1	1			1	1	1	1	1			1	1
Cernotina truncona Ross, 1947	23		1	1			1		1	1			1		1	1									1				1				1	1			1	1			1		1	1		1			1
Cyrnellus fraternus (Banks, 1905)	48	1			1	1			1	1	1	1	1	1	1	1		1	1	1	1	1	1	1	1	1		1	1	1	1	1	1	1		1	1	1	1		1	1	1	1	1	1		1	1
Neureclipsis crepuscularis (Walker, 1852)	30	1	1	1	1	1	1	1	1	1	1	1	1		1	1	1		1	1	1	1	1	1	1								1	1		1	1							1		1
Neureclipsis melco Ross, 1947	8	1	1	1	1				1	1	1	1
Nyctiophylax affinis (Banks, 1897)	18	1	1	1	1	1		1	1	1		1	1						1						1	1			1		1	1	1	1
Nyctiophylax celta Denning, 1948	8	1	1	1	1				1	1		1																					1
Nyctiophylax morsei Lago & Harris, 1983	7		1	1	1		1	1		1			1
Nyctiophylax serratus Lago & Harris, 1985	29	1	1	1	1	1	1	1	1	1	1	1	1		1	1	1		1			1	1	1		1		1	1		1		1				1	1			1					1
Plectrocnemia cinerea (Hagen, 1861)	23	1	1	1	1	1	1	1	1	1	1	1	1		1	1					1	1			1				1			1				1	1				1
Plectrocnemia clinei Milne, 1936	2			1																									1
Plectrocnemia crassicornis (Walker, 1852)	5					1			1						1									1			1
Plectrocnemia nascotia (Ross, 1941)	12			1	1		1		1	1					1																						1				1		1	1
Polycentropus blicklei Ross & Yamamoto, 1965	8			1	1		1			1		1	1																1					1
Polycentropus confusus Hagen, 1861	1				1
Polycentropus elarus Ross, 1944	1						1
Polycentropus floridensis Lago & Harris, 1983	3		1	1	1
Lype diversa (Banks, 1914)	27	1	1	1	1	1	1	1	1	1	1	1	1		1						1	1	1	1	1			1	1		1	1	1	1		1	1				1
Psychomyia flavida Hagen, 1861	2								1	1
⌂ Protoptila chipolensis sp. nov.	2								1	1
* Protoptila palina Ross, 1941	1						1
⌂ Protoptila n. sp. (nr. palina)	1						1
Hydroptila acadia Ross, 1941	4		1		1				1	1
Hydroptila ajax Ross, 1938	3	1
Hydroptila alabama Harris & Kelley, 1984	5	1	1	1			1		1
⌂ Hydroptila apalachicola Harris et al., 1998	2											1	1
Hydroptila armata Ross, 1938	14								1	1		1	1		1	1					1			1					1				1			1	1		1			1
⌂ Hydroptila auriscuspa Harris et al., 2012	1			1
⌂ Hydroptila aviforma sp. nov.	1						1
Hydroptila berneri Ross, 1941	28			1	1		1		1	1	1		1		1				1	1	1	1	1	1					1		1	1	1	1		1	1				1			1		1		1
⌂ Hydroptila bribriae Harris, 2002	3		1	1	1
Hydroptila circangula Harris, 1985	5	1	1	1				1		1
⌂ Hydroptila criokera Harris et al., 2012	1												1
Hydroptila disgalera Holzenthal & Kelley, 1983	11	1	1	1	1		1	1	1	1			1			1													1
⌂ Hydroptila ebroensis Harris et al., 2012	4		1				1	1					1
⌂ Hydroptila eglinensis Harris, 2002	3		1	1	1
Hydroptila gunda Milne, 1936	1								1
Hydroptila hamata Morton, 1905	3			1	1				1
⌂ Hydroptila hamiltoni Harris, 2002	2			1	1
Hydroptila icona Mosely, 1937	1														1
Hydroptila latosa Ross, 1947	9		1	1	1			1	1	1	1						1												1
Hydroptila lloganae Blickle, 1961	17	1	1	1								1					1			1					1				1		1		1											1		1		1	1
Hydroptila maculata Banks, 1904	21														1	1			1					1					1			1	1	1		1	1		1		1			1				1	1
Hydroptila metteei Harris, 1991	1								1
Hydroptila molsonae Blickle, 1961	10	1	1	1	1		1			1			1																1															1
⌂ Hydroptila murtlei Harris et al., 2012	2							1		1
Hydroptila novicola Blickle & Morse, 1954	13	1	1	1	1					1		1	1			1									1	1		1	1															1
⌂ Hydroptila okaloosa Harris, 2002	2		1	1
Hydroptila paralatosa Harris, 1985	2	1							1
Hydroptila parastrepha Kelley & Harris, 1983	3	1	1	1
Hydroptila quinola Ross, 1947	32	1	1	1	1	1	1	1	1	1		1	1		1	1	1	1	1	1	1	1	1	1	1			1	1		1		1	1		1	1							1
Hydroptila remita Blickle & Morse, 1954	13	1	1	1	1		1	1	1	1		1	1		1														1
⌂ Hydroptila santarosa Harris et al., 2012	1		1
⌂ Hydroptila sarahae Harris, 2002	3		1	1	1
Hydroptila scheiringi Harris, 1986	1															1
⌂ Hydroptila sykorai Harris, 2002	1											1
⌂ Hydroptila wakulla Denning, 1947	8														1	1																	1	1			1				1							1
Hydroptila waubesiana Betten, 1934	19	1	1	1	1	1	1	1	1	1	1	1	1	1	1	1	1												1				1																1
Hydroptila wetumpka Harris, 1991	1						1
Ithytrichia clavata Morton, 1905	1								1
Ithytrichia sp.	1																																		1
Mayatrichia ayama Mosely, 1937	23	1	1	1	1				1	1		1	1			1	1	1		1	1		1	1					1			1	1	1			1				1							1
Neotrichia alabamensis Kelley & Harris, 1983	4	1		1								1	1
Neotrichia armitagei Harris, 1991	17	1	1	1	1		1	1	1	1	1	1	1			1									1				1				1	1
Neotrichia minutisimella (Chambers, 1873)	21	1	1	1	1	1	1	1	1	1	1	1	1	1					1			1	1			1			1							1
⌂ Neotrichia rasmusseni Harris & Keth, 2002	8															1					1			1					1			1	1				1				1
Neotrichia vibrans Ross, 1938	45	1	1	1	1	1	1	1	1	1	1	1	1		1	1	1	1		1	1	1	1	1				1	1	1	1	1	1	1		1	1	1		1	1	1	1	1		1		1	1
⌂ Ochrotrichia apalachicola Harris et al., 1998	3			1								1	1
Ochrotrichia confusa (Morton, 1905)	1												1
⌂ Ochrotrichia okaloosa Harris, 1987	1			1
⌂ Ochrotrichia provosti Blickle, 1961	1																																															1
Ochrotrichia tarsalis (Hagen, 1861)	9	1			1											1								1									1				1				1					1		1
Orthotrichia aegerfasciella (Chambers, 1873)	49	1	1	1	1	1	1	1	1	1		1	1		1	1	1	1		1		1	1	1	1			1	1	1	1		1	1		1	1	1	1	1	1	1	1	1		1		1	1
Orthotrichia baldufi Kingsolver & Ross, 1961	3											1	1																		1
Orthotrichia cristata Morton, 1905	24	1	1	1	1		1		1	1		1	1		1	1			1			1	1		1				1	1			1				1						1
Orthotrichia curta Kingsolver & Ross, 1961	26	1		1		1	1		1	1		1	1	1	1		1					1		1	1				1				1				1			1	1	1		1		1		1	1
Orthotrichia dentata Kingsolver & Ross, 1961	22	1		1	1	1	1		1	1					1	1			1		1			1					1	1		1	1				1			1			1			1		1	1
Orthotrichia instabilis Denning, 1948a	22		1	1		1	1		1	1		1	1	1	1	1									1	1							1	1			1	1		1	1		1	1
Oxyethira abacatia Denning, 1947	16		1	1	1		1		1	1		1	1		1	1										1		1	1								1				1			1
Oxyethira arizona Ross, 1948	4																																															1
⌂ Oxyethira chrysocara Harris, 2002	2						1																						1
Oxyethira elerobi (Blickle, 1961)	9	1	1	1	1		1	1		1			1																1
Oxyethira florida Denning, 1947	4			1																									1																			1
Oxyethira glasa (Ross, 1941)	42	1	1	1	1		1	1	1	1		1	1	1	1	1	1			1	1	1		1	1	1		1	1	1			1	1			1		1	1	1	1	1	1		1		1	1
Oxyethira grisea Betten, 1934	1												1
Oxyethira janella Denning, 1948a	51	1	1	1	1	1	1	1	1	1	1	1	1	1	1	1	1	1	1	1	1	1	1	1	1	1		1	1	1	1	1	1	1		1	1	1	1	1		1	1	1		1		1	1
⌂ Oxyethira kelleyi Harris, 1987	3		1	1	1
⌂ Oxyethira kingi Holzenthal & Kelley, 1983	1
Oxyethira lumosa Ross, 1948	37		1	1	1	1	1	1	1	1		1	1	1	1	1	1		1		1	1	1	1	1	1		1	1		1		1	1			1	1	1	1	1			1		1		1	1
Oxyethira maya Denning, 1947	44		1	1	1		1		1	1		1	1		1	1		1		1	1	1	1	1	1			1	1	1	1	1	1	1		1	1	1	1		1	1	1	1		1		1
Oxyethira novasota Ross, 1944	11	1	1	1	1	1		1	1	1		1	1		1
Oxyethira pallida (Banks, 1904)	31	1	1	1	1	1	1	1	1	1		1	1		1	1	1	1	1			1		1	1				1				1	1			1		1	1	1		1			1		1
Oxyethira pescadori Harris & Keth, 2002	27	1	1	1	1		1	1	1	1		1	1		1		1		1					1	1			1	1				1	1		1	1			1	1		1	1		1
Oxyethira roberti Roy & Harper, 1980	9	1	1				1		1	1		1			1										1																	1
Oxyethira savanniensis Kelley & Harris, 1983	8	1	1	1	1		1		1	1																			1
Oxyethira setosa Denning, 1947	6		1		1		1		1	1			1
Oxyethira simulatrix Flint, 1968	21					1			1												1			1						1			1			1	1	1	1				1	1		1		1	1
Oxyethira sininsigne Kelley, 1981	10			1			1		1				1		1	1													1								1				1
Oxyethira verna Ross, 1938	32		1		1				1			1	1			1	1	1	1	1					1				1		1		1			1	1	1	1	1	1		1	1		1		1	1
Oxyethira zeronia Ross, 1941	44	1	1	1	1	1	1	1	1	1	1	1	1		1	1	1					1	1	1	1	1			1	1			1	1		1	1	1		1	1	1	1	1		1		1	1
Rhyacophila carolina Banks, 1911	8	1	1	1	1			1		1		1	1
Rhyacophila n. sp.	1														1
⌂ Beraea jennyae sp. nov.	1			1
Brachycentrus chelatus Ross, 1947	8	1	1	1	1				1	1		1	1
* Brachycentrus lunatus Harrington & Morse, 2004	1			1
* Brachycentrus nigrosoma (Banks, 1905)	2											1	1
Brachycentrus numerosus (Say, 1823)	5	1		1	1		1	1
Micrasema florida Chapin & Morse, 2013	4	1	1	1	1
Micrasema rusticum (Hagen, 1868)	5	1		1				1	1	1
Micrasema wataga Ross, 1938	17	1	1	1	1			1	1	1		1	1				1				1			1					1			1	1	1		1
Anisocentropus pyraloides (Walker, 1852)	15	1	1	1	1	1	1	1	1	1	1	1	1		1	1	1
Heteroplectron americanum (Walker, 1852)	7		1	1	1			1	1			1	1
Helicopsyche borealis (Hagen, 1861)	13				1				1	1		1			1	1				1	1			1					1			1	1				1
Lepidostoma carrolli Flint, 1958	1									1
Lepidostoma latipenne (Banks, 1905)	2											1	1
Lepidostoma morsei Weaver, 1988	2				1								1
Lepidostoma wigginsi Weaver, 2002	2			1								1
Ceraclea cancellata (Betten, 1934)	30	1	1	1	1	1	1	1	1	1	1	1	1	1	1	1		1	1	1	1	1	1	1	1	1			1			1	1	1		1
Ceraclea diluta (Hagen, 1861)	5	1		1	1			1					1
Ceraclea flava (Banks, 1904)	17			1	1	1			1	1	1	1	1					1		1	1	1	1	1								1	1			1
⌂ Ceraclea limnetes Rasmussen & Harris, 2008 in Rasmussen et al. (2008)	4						1		1	1					1
Ceraclea maculata (Banks, 1899)	44	1	1	1	1	1	1	1	1	1	1	1	1	1	1	1	1	1	1	1		1	1	1	1	1		1	1	1	1		1	1		1	1		1		1			1		1		1	1
⌂ Ceraclea pescadori sp. nov.	2						1			1
Ceraclea nepha (Ross, 1944)	11	1	1		1	1			1	1		1	1			1															1		1
Ceraclea ophioderus (Ross, 1938)	14	1	1	1	1	1	1		1	1	1	1	1		1	1						1
Ceraclea protonepha Morse & Ross, 1975	17	1	1	1	1	1	1	1	1	1		1	1	1	1	1				1											1		1
Ceraclea resurgens (Walker, 1852)	7		1	1					1	1	1		1	1
Ceraclea slossonae (Banks, 1938)	1																																														1
Ceraclea tarsipunctata (Vorhies, 1909)	14	1	1	1	1		1	1	1	1	1	1	1		1	1				1
Ceraclea transversa (Hagen, 1861)	26	1	1	1		1			1	1	1	1	1		1	1	1					1		1				1	1		1		1	1			1				1			1		1		1	1
Leptocerus americanus (Banks, 1899)	36					1	1	1	1	1	1	1	1		1	1	1				1		1	1	1			1	1		1	1	1	1		1	1				1	1	1	1		1		1
Nectopsyche candida (Hagen, 1861)	33	1	1	1	1	1			1	1	1	1	1	1	1	1	1			1	1	1	1	1				1	1		1	1	1	1		1	1				1			1				1
Nectopsyche exquisita (Walker, 1852)	27	1	1	1	1	1	1	1	1	1		1	1	1	1	1									1				1				1	1		1	1							1		1		1	1
Nectopsyche paludicola Harris, 1986	5	1	1	1	1			1
Nectopsyche pavida (Hagen, 1861)	48	1	1	1	1	1	1	1	1	1	1	1	1	1	1	1	1	1	1	1		1	1	1	1	1		1	1	1	1	1	1	1		1	1	1	1		1	1	1	1		1		1	1
Nectopsyche spiloma (Ross, 1944)	7	1	1							1	1		1			1																				1
⌂ Nectopsyche tavara (Ross, 1944)	23																									1					1		1	1		1	1	1	1		1	1	1	1	1				1
Oecetis avara (Banks, 1895)	15	1							1	1						1	1	1	1	1	1	1		1					1			1	1				1
Oecetis cinerascens (Hagen, 1861)	54	1	1	1	1	1	1		1	1		1	1	1	1	1	1	1	1	1		1	1	1	1		1	1	1	1	1		1	1		1	1	1	1	1	1	1	1	1	1	1		1	1
Oecetis daytona Ross, 1947	17		1	1	1						1	1										1		1	1		1		1		1		1	1				1			1		1
⌂ Oecetis densoni sp. nov.	7						1		1	1			1		1																						1				1
Oecetis ditissa Ross, 1966	26	1	1	1	1		1	1	1	1		1	1	1	1	1	1		1				1	1		1		1	1				1							1				1		1		1
Oecetis georgia Ross, 1941	27	1	1	1	1	1	1	1	1	1	1	1	1	1	1		1		1	1					1	1	1	1	1				1	1			1							1
Oecetis inconspicua (Walker, 1852)	60	1	1	1	1	1	1	1	1	1	1	1	1	1	1	1	1	1	1	1	1	1	1	1	1	1		1	1	1	1	1	1	1		1	1	1	1	1	1	1	1	1	1	1		1	1
Oecetis inconspicua Complex, sp. A in Floyd (1995)	6	0			0																																									0
Oecetis inconspicua Complex, sp. C in Floyd (1995)	4														0														0				0
Oecetis inconspicua Complex, sp. E in Floyd (1995)	2														0				0
Oecetis inconspicua Complex, sp. F in Floyd (1995)	6			0
Oecetis morsei Bueno-Soria, 1981	4	1		1									1																					1
Oecetis nocturna Ross, 1966	27	1	1	1	1	1		1	1	1	1	1	1	1	1	1	1	1		1			1		1	1		1	1					1	1								1	1
Oecetis osteni Milne, 1934	43	1	1	1	1	1	1		1	1		1	1	1	1	1	1	1	1	1		1		1	1	1		1	1		1	1	1	1		1	1	1		1	1	1	1	1		1		1	1
Oecetis parva (Banks, 1907)	15						1	1	1	1					1	1																	1	1			1			1	1	1		1
Oecetis persimilis (Banks, 1907)	40	1	1	1	1	1	1	1	1	1	1	1	1		1	1	1	1	1	1	1	1	1	1	1			1	1		1	1	1	1		1	1				1		1	1		1		1	1
Oecetis porteri Ross, 1947	21						1		1	1		1	1		1									1	1			1	1				1				1	1			1		1	1					1
⌂ Oecetis pratelia Denning, 1948b	1
Oecetis sphyra Ross, 1941	15	1	1	1	1	1	1	1	1	1	1	1	1		1	1				1
⌂ Setodes chipolanus Rasmussen & Harris, 2008 in Rasmussen et al. (2008)	2								1	1
Setodes guttatus (Banks, 1900)	2								1	1
Triaenodes aba Milne, 1935	14								1				1		1		1							1									1			1	1			1		1	1					1
Triaenodes bicornus Manuel, 2010	6		1	1	1							1	1																1
Triaenodes dendyi Manuel, 2010	8			1										1	1														1					1			1				1
Triaenodes flavescens Banks, 1900	1															1
Triaenodes florida Ross, 1941	15					1	1		1	1			1		1	1													1				1	1		1	1				1		1
⌂ Triaenodes furcella Ross, 1959	26						1								1	1	1				1			1					1			1	1	1		1	1				1		1			1		1
Triaenodes ignitus (Walker, 1852)	37	1	1	1	1	1	1	1	1	1	1	1	1		1	1	1	1	1	1		1		1			1	1	1				1	1	1	1	1	1			1		1	1		1		1
Triaenodes injustus (Hagen, 1861)	3								1		1																																1
⌂ Triaenodes lagarto Rasmussen & Harris, 2010 in Manuel (2010)	1																												1
Triaenodes milnei Manuel, 2010	34	1	1	1	1	1	1		1	1	1	1	1		1	1				1		1	1	1	1		1		1	1	1		1	1			1	1		1	1		1	1		1
Triaenodes nox Ross, 1941	3														1	1	1
Triaenodes ochraceus (Betten & Mosely, 1940)	12	1		1	1				1	1		1	1		1		1										1		1				1
Triaenodes perna Ross, 1938	17		1	1	1		1	1	1	1	1	1	1				1								1			1	1			1		1										1
Triaenodes smithi Ross, 1959	3								1				1			1
Triaenodes taenia Ross, 1938	2											1	1
Triaenodes tardus Milne, 1934	10				1			1				1	1		1	1									1									1			1					1
Triaenodes cf. tardus in Manuel (2010)	1												0
Triaenodes tridonta Ross, 1938	1										1
Ironoquia kaskaskia (Ross, 1944)	1								1
Ironoquia punctatissima (Walker, 1852)	2								1						1
Pycnopsyche indiana (Ross, 1938)	5			1						1					1																			1										1
Pycnopsyche scabripennis (Rambur, 1842)	14		1	1	1				1	1	1	1	1		1		1				1				1			1	1
Molanna blenda Sibley, 1926	9			1	1		1		1	1		1	1		1		1
Molanna tryphena Betten, 1934	20	1	1	1	1				1	1		1	1		1		1		1	1					1				1		1		1		1		1				1			1
Molanna ulmerina Navás, 1934	14	1	1	1	1	1	1		1	1			1		1	1									1				1								1
Psilotreta frontalis Banks, 1899	5			1					1			1	1		1
* Psilotreta labida Ross, 1944	1								1
Agrypnia vestita (Walker, 1852)	7		1	1					1				1		1					1													1
Banksiola concatenata (Walker, 1852)	10		1	1	1							1			1		1				1				1		1						1
Ptilostomis ocellifera (Walker, 1852)	10		1	1	1				1	1	1		1		1		1												1
Ptilostomis postica (Walker, 1852)	15		1	1	1	1	1		1	1	1	1	1		1		1				1				1								1
Agarodes crassicornis (Walker, 1852)	9		1	1	1		1	1		1		1	1																1
Agarodes griseus Banks, 1899	1											1
Agarodes libalis Ross & Scott, 1974	16	1		1	1		1	1	1	1		1	1		1	1	1								1				1				1				1
⌂ Agarodes logani Keth & Harris, 1999	1											1
Agarodes wallacei Ross & Scott, 1974	1			1
⌂ Agarodes ziczac Ross & Scott, 1974	3		1	1	1
	Total No. Species	95	112	135	118	60	93	65	132	123	53	113	124	31	94	75	58	29	34	41	35	43	34	55	57	26	9	34	89	18	36	31	82	62	8	42	70	27	17	22	54	22	36	53	5	40	1	42	31
[truncated: 19 more columns]
